# Supplementary material for: Bridging the anatomical gap: evolutionary conservation of genetic mechanisms in corpus callosum disorders across human, mouse, and zebrafish
Source: Front Mol Neurosci. 2026 May 7;19:1823713. doi: 10.3389/fnmol.2026.1823713 (PMC13190390; doi:10.3389/fnmol.2026.1823713)
Supplement: Supplementary file 1 [file Table_1.xlsx]

## Sheet: Syndromes
	Complex genetic human syndromes associated with major forebrain commissural defects
S.No.	Syndrome/ Condition	Gene	Mutation	Expression region	Cytogenic Location (humans)	Interaccting proteins	Structural variations in the commissures			Variations apart from commissures	Functional impact and phenotypic features	References
							CCa	ACb	HCc
1	Aniridia	PAX6 (Paired box protein)	more than 450 mutation including 518 kb heterozygous deletion of chromosome 11p13, c.959-1G>A, missense mutation A79E	telencephalon, diencephalon, caudal rhombencephalon, myelencephalon and spinal cord.	11p13	MAF ( Van Heyningen, V. et.al, 2002. Human molecular genetics, 11(10), pp.1161-1167) , TRIM11 ) (Hou Y. et.al, 2019. Experimental Cell Research, p.111750)	agenesis of CC	absence/hypoplasia of the AC		reduction of grey matter in the anterior cingulated cortex, cerebellum, medial temporal lobe, hypoplasia of optic chiasm, pineal gland hippocampal fornix, reduced olfactory bulb, polymicrogyria	reduced visual acuity, ocular anomalies including cataract and corneal pannus, glaucoma, cognitive defects, sleep disorders	Grant et al., 2021, Abouzeid et al., 2009, Lima et al., 2019
2	Neurofibromatosis type 1	NF1 (Neurofibromin 1)	inactivating intragenic mutations or deletions of the NF1 gene ( c.5425C>T; p.Arg1809Cys	GABAergic inhibitory neurons in cortex, Schwann cells, and melanocytes	17q11.2	HTR6 (Meffre J et.al, 2012 .EMBO Mol Med.4(10):1043-56)	CC enlargement (length and area), CC hypoplasia			brainstem enlargement, optic nerve tortuosity	weak or declined visual-spatial skills, motor skills, facial dysmorphism, cardivascular anomalies, cafe-au-lait spots on skin	Cesme, 2021, Pinna et al., 2015, Aydin et al., 2016
3	Turner Syndrome	SRY ( sex-determining region Y)	(missense mutation S18N (in SRY gene)), partial or complete X chromosome deletion	hypothalamus, frontal and temporal cortex (in males)	Yp11.2	SF1, TESCO (Kashimada, et.al., 2010., Development, 137(23), pp.3921-3930)	CC agenesis, reduced genu and splenium			aberrant parietal cortexdevelopment, cerebellar vermis and pons hypoplasia, large fourth ventricle and cisterna magna, decreased parietal gray and occipital white matter, and increased cerebellar gray matter	seizures and hypotonia	Gürsoy et al., 2017,Cura et al., 2017,Baer et al., 2017,Canto et al., 2000, Mayer et al., 1998	mutation in sry gene was not found to be implicated in CC malformation
4	Chudley-McCullough syndrome	GPSM2 (G Protein Signaling Modulator 2)	missense mutation (c.1055C > A; p.Ser352*) and various mutations including (c.1471delG; p.G491GfsX6), (c.741delC; p.N247NfsX34), (c.1661C>A; p.S554X), (c.1062þ1G>T; p.R318RfsX8), c.1501delA; p.(Ser501Alafs*30)	cerebral cortex (early development)	1p13.3	Gαi3 ( Mauriac, S.Aet.al.,, 2017, Nature communications, 8, p.14907) LLGL2 (Yasumi M, et.al, 2005. J. Biol. Chem. 280:6761-6765), NUMA1 (Chui C.W. et.al, 2016. Dev Cell.36(1):50-62), FRMPD1 (Yuzawa S. et.al, 2011. Proc. Natl. Acad. Sci. U.S.A. 108:19210-19215)	partial agenesis of the CC			malformed cerebellar hemisohere with abnormal fissues and foliataion, dilated lateral ventricles, arachnoid cysts	sensorineural hearing loss, mild intellectual disability, occassional seizures, polymicrogyria	Doherty et al., 2012, Özdemir et al., 2018
5	Coffin Siris syndrome (~ 10 genes are known to cause the syndrome; )	ARID1A (AT-rich interactive domain-containing protein 1A)	various mutations including (c.4003C > T; p.Arg1335*), (c.5965C > T; p.Arg1989*), (c.6493G > T; p.2165*), (c.6532del; p.Asp2178Thrfs*22 )	ubiquitously expressed	1p36.11	SMARCA2, SMARCA4,(SMARCC1 (Wang X. et.al, 2004. Biochem J.383(Pt 2):319-25)	thinning or agenesis of CC				hirsutism, microcephaly, mild to severe intellectual disability, speech disability, meagre growth, feeding issues, shaggy facial features, sparse hair, hypoplastic or absent finger- and/or toenails	Bramswig et al., 2017, Sonmez et al., 2013, Kosho et al., 2014
		ARID1B (AT-rich interactive domain-containing protein 1B)	various mutations including frameshift mutation ( c.3394_3395insTA; p.Tyr1132Leufs*67), missense mutation (c.6257T>G;p.Leu2286Arg), (c.4870C>T; p.Arg1624*)		6q25.3	SMARCA2, SMARCA4,(SMARCC1 (Wang X. et.al, 2004. Biochem J.383(Pt 2):319-25)
		SMARCA4 (SWI/SNF related, matrix associated, actin dependent regulator of chromatin subfamily A member 4)	(c.3380A > G; p.Asp1127Gly), (c.3469C > G; p.Arg1157Gly), (c.3032T > C; p.Met1011Thr), (c.1372_1395del; p.Lys458 Glu465del)		19p13.2
		SMARCB1 (SWI/SNF related, matrix associated, actin dependent regulator of chromatin subfamily B member 1)	deletion mutation (c.1091_1093del; p.Lys364del), (c.1096C > T; p.Arg366Cys), (c.1121G > A; p.Arg374Gln) (mutations were found in exon 8 and 9)		22q11	PIH1D1 (Zhai N. et.al,2012 J Mol Cell Biol.4(4):231-41) ,CEBP (Kowenz-Leutz E. et.al, 2010 EMBO J.29(6):1105-15), DPF2 (Tando T. et.al 2010. J Biol Chem.285(29):21951-60), ERCC6 (Ciaffardini F. et.al 2014. Cell Death Dis.5:e1268)
		ARID2 (AT-rich interactive domain-containing protein 2)	frameshift mutation (c.3411_3412delAG; p.Gly1139Serfs*20) in exon 15	thalamus, parietal lobe	12q12	SRF(Zhang X. et.al, 2006. Biochem Biophys Res Commun.346(3):794-801)
6	KBG syndrome	ANKRD11 (ANKYRIN REPEAT DOMAIN-CONTAINING PROTEIN 11)	duplication mutation (c.6513; p.Gly2172fs)	Brain ( localizes mainly to the nuclei of neurons and glial cells),	16q24.3	PAS (Per-Arnt-Sim domain) of the p160 coactivators (Zhang A. et.al, 2004. J Biol Chem.279(32):33799-805)	dysgenesis of the CC			increase in ventricle size, pineal cyst	developmental delay including neurological inadequacy, epileptic seizures, macrodontia of the upper central incisors, characteristic facial aomalies and skeletal abnormalities	Sirmaci et al., 2011, Ockeloen et al., 2015, Low et al., 2016
7	Alpha thalassemia/mental retardation syndrome X-linked	ATRX (Alpha thalassemia/mental retardation syndrome X-linked )	(c.7156C>T, p.Arg2386Stop) in exon 35	ubiquitously expressed	Xq21.1	H2AFY (Ratnakumar K. et.al, 2012. Genes Dev.26(5):433-8), RAD50 , MRE11, NBN, (Clynes D. et.al, 2014. PLoS One.9(3):e92915) SETDB1, TRIM28, ZNF274 (Valle-garcia D. et.al, 2016. Epigenetics.11(6):398-414)	delayed myelination in genu of CC			cerebral neuron loss, incomplete development of the white matter, drastic cortical brain tissue loss with ventricular size increment, hypoplasia of the cerebellar vermis	psychomotor collapse, characteristic facial dysmorphism, genital anomalies, and alpha-thalassemia	Wada et al., 2013, Latiff et al., 2013
8	Lujan-Fryns syndrome	Mediator complex subunit 12 (MED12)	c.3020A > G, p.(Asn1007Ser) in exon 22, c.3746T>C in exon 25	ubiquitously expressed	Xq13.1	CTNNB1, GLI3 (Zhou H. et.al, 2006. Mol Cell Biol. (23):8667-82)	partial or complete agenesis of the CC				long face, elevated tall forehead, protruding nasal bridge,exceedingly curved palate, and small mandible, nasal speech, tall stature, hyperextensible digitsmicrocephaly	Hackmann et al., 2016, Kumar P et al., 2017, Prescott et al., 2016
9	Cutis laxa, autosomal recessive, type IIB/IIIB	Pyrroline-5-carboxylate reductase 1 (PYCR1)	missense mutations (c.616G>T; p.G206W) in exon 5, (c.752G>A' p.R251H) in exon 6, (c.797+2_797 +5del; p.K215_D319del) in exon 6 (c.797 G>A; p.R266Q) in exon 6, frameshift mutation, splice site mutations, a 22-bp deletion		17q25.3	LTO1 (Togashi Y. et.al, 2014 Oncotarget.5(10):2962-73), PYCR2 ( Vahidnezhad, H., et.al., 2017, The Journal of investigative dermatology, 137(2), p.525)	dysgenesis of the CC			cerebral volume loss, unusual frontal gyration, abnormal cingulate gyrus	microcephaly, uncontrolled congenital skin wrinkling, a big fontanelle with slowed closure, a typical facial appearance with downwards leaning space between the eyelids, a general connective tissue defect, growth, developmental and neurological abnormalities, sparse hair, ophthalmologic abnormalities, intrauterine growth defects	Vahidnezhad et al., 2017, Kariminejad et al., 2017, Reversade et al., 2009
10	Growth retardation with deafness and mental retardation due to IGF1 deficiency	Insulin-like growth factor I (IGF1)	homozygous deletion of exons 4 and 5, homozygous T-A transversion in exon 6	cerebral cortex, VZe/SVZf, hippocampus, thalamus, midbrain, brainstem, cerebellum (in rodents)	12q23.2	IGFR1 (Fujita M. et.al, 2013. J Biol Chem.288(27):19593-603)	partial agenesis of the CC (seen in mouse models)				micrognathia, marfanoid habitus, prenatal and postnatal growth delay, sensorineural hearing issues, mental abnormalities, low body weight during birth, insulin resistance, short height, small head circumference Partial gonadal anomaly, osteoporosis	O’Kusky et al., 2012, Bonapace et al., 2003	mutations have not been implicated in cc defects
11	Marshall-Smith syndrome	Nuclear factor I/X (NFIX)	c.990_997del (p.D330fs) in exon 7, (c.1090dupG; p.A364Gfs∗59) in exon 8, (c.819-592 1079-808del; p.S273Rfs∗63) in intron 5-7	hippocampus, thalamus (weakly expressed), cerebral cortex	19p13.3	binds to DNA	CC dysmorphism and hypoplasia		distortion of the hiipocampus	enlarged ventricles, expanded cortex	fast skeletal maturation, relative failure to thrive, respiratory and mental abnormalities, protruding forehead, shallow orbits, blue sclerae, depressed nasal bridge, micrognathia, long and thin tubular bones, broad middle phalanges with relatively narrow distal phalanges, scoliosis, precocious puberty, aortic root dilatation	Schanze et al., 2014, Aggarwal A et al., 2017
12	Microcephalic Osteodysplastic primordial dwarfism, type I/III	RNU4ATAC (RNA, U4atac Small Nuclear (U12-Dependent Splicing))	g.55 G>A, g.51G>A, g.53G>A, g.111G>A, g.30G>A mutation in the 5’stem loop of U4atac, g.46G>A in 5' stem loop		2q14.2		agenesis (partial or complete) or hypoplasia of the CC			abnormal brain parenchyma, abnormal circle of Willis and cisterna magna, abnormal cerebellum, gyral anomalies	pachygyria, intrauterine growthanomalies, microcephaly, characteristic facial deformities, skin defects, skeletal changes, limb malformation, endocrine malfunction, sensorineural deficits	Nagy et al., 2012; Abdal-salam et al., 2011; Kilic et al., 2015
13	ACC with mental retardation, ocular coloboma, and micrognathia	IGBP1 (Immunoglobulin Binding Protein 1)	57delT and 55T-A in the region just 5-prime of the AUG translation initiation codon of the IGBP1 gene	cortex, midbrain (in mouse)	Xq13.1	PPP2CA(McConell J.L. et.al, 2010. Biochemistry.49(8):1713-8), MID1, MID2 (Short K.M. et.al, 2002. BMC Cell Biol.3:1)	agenesis of CC				undersized jaws, low-set ears, progressive deafness, congenital malformation of eyes, extremely large head (OFC 60 cm), broad forehead, bilateral downslanting palpebral fissures, high-arched palate, bifid uvula, and retrognathia, and short and broad neck	Graham et al., 2003
14	Microcephaly 2, primary, autosomal recessive, with or without cortical malformations	WDR62(WD repeat domain 62)	various mutations including missense mutation (c.668T>C, p.Phe223Ser) in exon 6, splice site mutation(c.3335+1G>C), frameshift mutations (c.363delT; p.Asp112MetfsX5), splice site mutation (c. 1043+1G>A; p.Ser348ArgfsX63), ( c.1642+2T>G, p.(?)), ( c.1777_1778delGA, p.(Asp593Hisfs*9))	VZe/SVZf	19q13.12	MAPKBP1 (Marcia M.S. et.al, 2017. Am J Hum Genet.100(2):323-333),CDK5RAP2 , CEP152 , CEP63, MNR (Kodani A. et.al, 2015. Elife.4)	Moderate hypoplasia or thinning of the CC			cortical malformations, pachygyria, Moderate cerebellar hypoplasia, enlarged ventricles, schizencephaly, assymetrical hemispheres	short stature, Sloping forehead , Motor and intellectual development defects, Infantile spasms, seizures large face and ears	Slezak et al., 2021; Zombor et al., 2019; Nardello et al., 2018; Bilguvar et al., 2010
15	Mowat-Wilson syndrome	Zinc finger E-box binding homeobox 2 (ZEB2)	(c.1956C > A; p.Y652*) in exon 8, single copy gene deletion (c.1645A>T; p.R549X), (c.2083C>T; p.R695X), (c.189delT; p.Ser64Valfs*11) in exon 3, (c.857_858delAG; p.Glu286Valfs*8) in exon 7, insertion in exon causing change in (G9A), (R11G) and (C12A), single nucleotide variation in exon 10 (78 10G, 67 A/T, 56 A/T), (c.1137_1146del TAGTATGTCT; p.S380Nfs*13) in exon 8	homogeneous expression from mesencephalon to spinal cord	2q22.3	CBX4, CTBP1 (LongJ. Et.al, 2005. J Biol Chem.280(42):35477-89	agenesis or hypoplasia of CC			microcephaly, brachycephaly, anterior fontanelle deformation, abnormally developed hippocampus	widely spaced eyes, wide eyebrows with a medial flare, low-hanging columella, prominent or pointed chin, open-mouth expression, and uplifted earlobes with a central depression, congenital heart issues, genital defects, sleep problems	Yamada et al., 2014, Evans et al., 2019, garavelli et al., 2017, Ho et al., 2020, Moore et al., 2016, Wei et al., 2021
16	Perlman syndrome	DIS3 mitotic control homolog (S. cerevisiae)-like 2 (DIS3L2)	missense mutation (c.1328 T > A, p.Met443Lys), (c.367‐2A > G)		2q37.1	uridylated pre-let-7 (Faehnle, C.R., et.al, 2014. Nature, 514(7521), pp.252-256)	dysgenesis of CC			mild cerebral atrophy, cleft palate	polyhydramnios, macrosomia, Prominent forehead, broad depressed nasal bridge, low-set ears, everted Vshaped upper lip, hypoplastic thorax, abdominal distension, and muscle hypotonia, renal dysplasia, nephroblastomatosis	Henneyeld eta l., 1999; Soma et al., 2017	the mutations are not implicated in CC defects
17	Seckel syndrome	CDK5RAP2	c.4187T>C; p.Met1396Thr	ventricular zone and initials layers of cerebral cortex in fetal brain	9q33		hypoplastic CC, partial agenesis of CC			abnormal gyration	low birth weight, growth retardation, severe microcephaly with a bird-headed like appearance, mental retardation, proportionate dwarfism, hypoplastic ear lobules, cleft lip and palate, gastrointestinal malformationspremature closure of cranial sutures, fifth finger clinodactyly, club foot, scoliosis	Issa et al., 2013; Yigit et al., 2015; Ahmed et al., 2020; Ogi et al., 2012
		CEP152	c.3014_3015delAAinsT; p.(Lys1005Ilefs*16)		15q21.1	CEP63 (Brown et al., 2013)
		Ataxia telangiectasia and Rad3 related (ATR)	(c.3477G>T; p.Met1159Ile)in UME domain, (c.6897+464C>G;p.Val2300Gly fs75*)		3q23	ATRIP (Cortez D. et.al, 2001. Science.294(5547):1713-6), TELO2, TTI1 (Kaizuka T. et.al, 2010. J Biol Chem.;285(26):20109-16, CEP164 (Sivasubramaniam A. et.al, 2008. Genes Dev.22(5):587-600)
18	Septo-optic dysplasia	HESX homeobox 1 (HESX1)	substitution mutation (p.R160C), (g.1684delG) in exon 4, (c.475C>T; p.R159W)	midline endoderm (anterior), forebrain, Rathke's pouch (in mouse)	3p14.3	TLE1 (Dasen J.S., et.al, 2011. Genes Dev.15(23):3193-207)	ageneis or thinning of CC			hypoplasia of pituitary and optic nerve, myelination defects, absence of septum pellucidum	microcephaly, abnormalities in facial features, limbs and testes, disturbed head cotrol, impaired vision, enlargement of interventricular septum in heart, seizures, development delay, hearing loss	Oh et al., 2018; Pozzi et al., 2017; Cohen et al., 2003; Fernández-Marmiesse et al., 2019;
		FLNA(Filamin A, alpha)	c.6355 + 4_6355 + 5delAG, in intron 38	ubiquitously expressed, mostly in brain cortical layers	Xq28	tyrosine kinase syk, αIIbβ3, GPIb-IX-V, GPVI, FilGAP, STIM1, GTPase, PACSIN2 (Rosa, J.P.,et.al, 2019. Blood, 134(16), pp.1279-1288)
19	Sotos syndrome 1	Nuclear receptor binding SET domain protein 1 (NSD1)	(c.5867T>A; p.Leu1956Gln) in exon 18, missense mutation (c.5737A>C; p. Asn1913His) in exon 18, nonsense mutation (c.5098C>T; p.Arg1700X) in exon 14, nonsense mutation (c.1831C>T; pArg611X) in exon 4, 5 bp deletion (c.2014-2018delACAGA) in exon 5, c.6050G > A (p.R2017Q), c.3548_3549delCT (p.S1183X)	telencephalon at E16.5 (in mouse)	5q35	AR DNA and ligand binding domains (Wang X. et.al, 2001. J Biol Chem. 276(44):40417-23)	hypoplasia of CC			enlarged ventricles, cavity in septum pellucidum, abnormally large cerebellum	pre- and postnatal overgrowth, developmental delay, mental retardation, advanced bone age, and abnormal craniofacial morphology including macrodolichocephaly with frontal bossing, frontoparietal sparseness of hair, apparent hypertelorism, downslanting palpebral fissures, facial flushing, premature eruption of teeth; high, arched palate; pointed chin	Turkmen et al., 2015; Mencarelli et al., 2018; Grand et al., 2019
20	Sotos syndrome 2	Nuclear factor I/X (NFIX)	(c.347G>C; p.Arg116Pro) in exon 2, (c.373A>G; p.Lys125Glu) in exon 2	hippocampus, thalamus (weakly expressed), cerebral cortex	19p13.3	binds to DNA	Hypoplastic CC			dilated ventricles, mild hypoplasia of the brain stem,	intellectual disability, recurrent convulsive seizures, excessive growth of the body, large hands and feet, cubitus valgus, crus varum, advanced bone age, funnel chest, kyphoscoliosis, tendon hyperreflexia (biceps, patellar, Achilles), and distinctive facial features, including macrocephaly, prominent forehead, hypertelorism, down-slanting eyes, prognathism, and high narrow palate	Malan et al., 2010; Gurrieri et al., 2015
21	Opitz–Kaveggia syndrome	Mediator complex subunit 12 (MED12)	(c.2881C>T, p. R961W) in exon 21, (c.2873G>A; p.G958E) in exon 21,	ubiquitously expressed	Xq13.1	CTNNB1, GLI3 (GLI family zinc finger 3) (Zhou H. et.al, 2006. Mol Cell Biol. (23):8667-82)	partial agenesis of the CC				mental retardation, relative macrocephaly, hypotonia and constipation, joint contractures, seizures	Risheg et al., 2007; Rump et al., 2011; Rubinato et al., 2020
22	Acrocallosal Syndrome	GLI family zinc finger 3 (GLI3)	deletion, duplication, missense, mutations cluster between AA 903–934; c.2155 C> T (p.P 719S)	expressed ubiquitously in brain during development (telencephalon, cerebral cortex, floor plate, notochord)	7p13	KIF 7(Endoh-Yamagami S., et.al, 2009. Curr. Biol. 19:1320-1326),WDR11 (Kim Y.J., et.al, 2018. EMBO Rep. 19(2):269-289)	CC absent			dilated lateral ventricles, cerebral atrophy, malformed hippocampus	widely spaced eyes, intellectual disability, seizures, interhemispheric cysts, hydrocephalus. Umbilical, hernias, craniosynostosis, ocular defects, polysyndyctaly	Subramanian et al., 2019; Mohanty et al., 2019; Al-Qattan et al., 2017; Putoux et al., 2011, Walsh et al., 2013, Ibisler et al., 2015
		Kinesin family member 7 (KIF 7)	deletion mutation (c.687delG; p.Arg230AlafsX9, ) in exon 4, (c.460C>T; p.R154X) in exon 3, (c.2364del; p. R789fs), c.2593-3C>G, in frame deletion (c.653_662delCACGGTCTT, p.218-221del) of 9 bp, e (c.2335G>T, p.Glu779 *) in exon 11		15q26.1	GLI1, GLI2, GLI3, SMO, SUFU (Endoh-Yamagami S., et.al, 2009. Curr. Biol. 19:1320-1326), NPHP1 (Dafinger C, et.al, 2011. J Clin Invest.121(7):2662-7 )
23	Apert syndrome	FGFR2 (Fibroblast growth factor receptor 2)	Missense, frameshift and alternate splicing mutations in exon IIIa (c.937C>G; p.P253R), (c.934C>G; p.S252W)	anterior-posterior cortical neuroepithelium and various cancer cells	10q26.13	FGF7 (Matsuda Y., et.al, 2012. Pathology Research International)	agenesis of CC				craniosynostosis, ventriculomegaly, hypertelorism,sindactyly of limbs, visceral, brain, skin and skeletal malformations, facial dysmorphism	Ibarra-Arce et al., 2015; Breik et al., 2016
24	COACH syndrome	CC2D2A (Coiled-coil and C2 domain containing 2A)	c.3289delG c.4582C>T c.3347 C>T		4p15.33	CEP290 (Méjécase, C. et.al, 2019. . Clinical genetics, 95(2), pp.329-333)	agenesis or dysgenesis of CC			abnormal cerebellum, deep interpeduncular fossa and enlargement of fourth ventricle	oculomotor apraxia, pendular see-saw nystagmus, gaze-evoked nystagmus, saccadic hypometria, hepatomegaly	Bachmann-Gagescu et al., 2012; Doherty et al., 2010
25	Fragile X-associated tremor/ataxia syndrome	FMR1 (fragile X mental retardation 1)	expanded CGG repeat above 200 units causing methylation	hippocampus. Nucleus basalis magnocellularis, cortical neurons, brain stem neurons	Xq27.3	CYFIP1 and NLGN3 (Sledziowska, M et.al, 2019. Neuroscience)	reduction in white matter of CC			malformations in mesencephalon, cerebellar cortex, cerebrum.	memory and executive function deficits, anxiety, parkinsonism, peripheral neuropathy, essential tremor and autonomic dysfunction	Sledziowska et al., 2019; Bajaj et al., 2018; Oostra et al., 2003
26	Donnai-Barrow Syndrome	LRP2 (Low density lipoprotein receptor-related protein 2)	nonsense mutation (c.4968C>G; p.Tyr1656), frameshift mutation (c.6978dupG: p.Thr2327AspfsX4) in exon 39, (c.7564T>C; p.Y2522H), (c.8516_8519deITTTA; p.V2839VfsX67)	ubiquitously expressed in absorptive epithelia, hypothalamic region	2q31.1	AP2, DAB2, cubilin, (willnow TE., et.al, 2017. Archiv-European Journal of Physiology, 469(7-8), pp.907-916.)) PTCH1(Christ A., et.al, 2016. Developmental Dynamics, 245(5), pp.569-579.), DLG4, GIPC1, ITGB1BP1, MAPK8IP2 , NOS1AP , SYNJ2BP ,(gotthardte., et.al, 2000. Journal of Biological Chemistry 275, no. 33: 25616-25624.), LRPAP1 ( Lou, X., et.al, 2002. Journal of the American Society of Nephrolo…	partial or complete agenesis of the CC			deformed lateral ventricles, cortical defects, absence of septum pellucidum	craniofacial deformities, myopia, sensorineural hearing loss, abdominal and congenital diaphragmatic hernia, hypertelorism, low molecular weigh proteinuria, intellectual disorder	Gil et al., 2013; Kantarci et al., 2007; Khalifa et al., 2015; Ozdemir et al., 2019
27	Greig Cephalopolysyndactyly syndrome	GLI3 (GLI Family Zinc Finger 3)	(c.1733G>C; p.Cys578Ser), (c.3950del; p.Pro1317Glnfs*102), (c.4408C>T; p.Gln1470*), (c.4463del; p.Thr1488Lysfs*23), 6.0-Mb deletion at 7p13-p14.1	expressed ubiquitously in brain during development (telencephalon, cerebral cortex, floor plate, notochord)	7p13	SUFU (Humke, E.W., et.al, 2010. Genes & development, 24(7), pp.670-682), ZIC 1, ZIC2 (Koyabu, Y., et.al, 2001. Journal of Biological Chemistry, 276(10), pp.6889-6892.), CREBBP (Al‐Qattan, et.al, 2017. Clinical genetics, 92(5), pp.457-466)	dysplasia, partial or complete agenesis of CC			dilated ventricles	variable ohenotypes with macrocephaly, hypertelorism and polysyndactyly being common	Demurger et al., 2015; Hurst et al., 2011; Siavriene et al., 2019
28	Hydrolethalus syndrome (HLS)	KIF 7 (Kinesin Family Member 7)	deletion in exon 15 (c.2896_2897del, p.Ala966Profs*81), (c.613C > T, p.[Arg205*]) in exon 4		15q26.1	GLI1 (GLI Family Zinc Finger 1), GLI2 (GLI Family Zinc Finger 2), GLI3 (GLI Family Zinc Finger 3), SMO (smoothened), SUFU (suppressor of fused protein) (Endoh-Yamagami S., et.al, 2009. Curr. Biol. 19:1320-1326), NPHP1(Nephrocystin 1) (Dafinger C, et.al, 2011. J Clin Invest.121(7):2662-7 )	CC absent			midline brain abnormalities, cavum pellucidum absent,improperly developed pyramidal tract	polydactyly, characteristisc facial features, micrognathia, hydrocephaly, key hole defect of the occipital bone, hypertelorism,	Paetau et al., 2008; Putoux et al., 2011; Ghesh et al., 2021
		HYLS1 (Hydrolethalus syndrome 1)	missense mutation (c.A>G; p.D211G)	various tissues during fetal development	11q24	SAS-4 (Dammermann, A., et.al, 2009. Genes & development, 23(17), pp.2046-2009)
29	Complex cortical dysplasia with other brain malformations	TUBB3 (Tubulin, beta 3 class III)	various mutation including missense mutation (c.862G>A ;p.E288K), (c.c.689C>T; p.Ser230Leu), (c.763G>A;p.Val255Ile)	neural tissues	16q24	GBP1 (Tipton, A.R., et.al, 2016.Biochemical and biophysical research communications, 478(4), pp.1617-1623) , RILPL2 (Chen, G.,et.al, 2019, American journal of cancer research, 9(8), p.1583) , FMo4 , GSTM4 (Cicchillitti, L., et.al, 2008. Molecular cancer therapeutics, 7(7), pp.2070-2079)	CC dysgenesis or hypoplasia			expanded lateral ventricles, malformation of tetum, cerebellum, basal ganglia and brainstem, myelination defects,	left eye turned inward, developmental delay, polymicrogyria, microcephaly, hypotonia, speech diability	Shimojima et al., 2016; Fukumura et al., 2016; Çitli and Serdaroglu, 2020; de Boe et al., 2022; Ejaz et al., 2017; Cai et al., 2020; Park et al., 2021
		TUBB2A	(c.728C>T; p.P243L), (c.743C>T; p.A248V), (c.785 G>A;p.Arg262His), (c.741C>G; p.Asn247Lys)	highly expressed in fetal cortex during development	6p25.2	ZNFR1 (Yoshida, K., Watanabe, M. and Hatakeyama, S., 2009. Biochemical and biophysical research communications, 389(3), pp.506-511).
		TUBB2B	(c.728C > T; p.P243L)	cortex, amygdala and cerebellum	6p25	ZNFR1 (Yoshida, K., Watanabe, M. and Hatakeyama, S., 2009. Biochemical and biophysical research communications, 389(3), pp.506-511).
30	Lissencephaly 2	RELN (Reelin)	148-bp deletion causing removal of of exon 42	Cajal-Retzius cells, GABA-ergic interneurons, temporal cortex, hippocampus, glutamatergic granule cells	7q22	VLDLR ( Ha, S., et.al, 2017. Journal of Neuroscience, 37(4), pp.960-971.), integrin (Fikri, R.M.N., et.al, 2017. . Journal of psychiatric research, 88, pp.28-37.), DAB1 (Shen, Y., et.al, 2016. Autism Research, 9(4), pp.436-442)	thin corpus callosum		hippocampal hypoplasia	cerebellar hypoplasia	hypotonia. Developmental delay, ataxia, seizures, inability to sit,	Hong et al., 2000; Sozuguzel et al., 2019
31	Lissencephaly 3	TUBA1A (Tubulin alpha 1A)	substitution of R402 (c.163G.A; p.Glu55Lys), (c.1204C.T; p.Arg402Cys), (c.1205G.T; p.Arg402Leu), (c.1265G.A; p.Arg422His), missense mutation (c.5G>A; p.Arg2His),	cerebral cortex, hippocampus, cerebellum, and brainstem of the developing fetal brain	21q13.2	PAFAH1B1 (Dobyns, W.B. and Das, S., )	partial agenesis or dysplasia of the CC			defects in cerebellum, brainstem and cerebral cortex	intellectual disability, epileptic seizures, polymicrogyria, developmental delay	Gardner et al., 2018; Aiken et al., 2019; Kolbjer et al., 2021
32	Lissencephaly 4	NDE1 (NudE nuclear distribution E homolog 1 (A. nidulans)	homozygous G-to-T transversion (c.83+1G-T; p.Ala29GlnfsX114) in exon 2, frameshift mutation ( c.684_685del; p.Pro229TrpfsX85) in exon 6, (c.733dup; p.Leu245ProfsX70) in exon 7	cerebral cortex (during developmet)	16p13.11	PAFAH1B1 , dyenin, DISC1 (Bradshaw, N.J., et.al, 2013. Biomolecular concepts, 4(5), pp.447-464)	ageneisis of CC			malformation of cerebral cortex	microcephaly, mental retardation, seizures	Bakircioglu et al., 2011; Alkuraya et al., 2011
33	Congenital fibrosis of extraocular muscles 3A with extraocular involvement	TUBB3 (Tubulin, beta 3 class III)	various mutations including c.784C>T (p.Arg262Cys), (c.1162A > G; p.M388V), (c.244G > A ; p.G82R ), (c.633G > A; p.E205K ), (c.1228G > A; p.Glu410Lys)	neural tissues	16q24	GBP1 (Tipton, A.R., et.al, 2016.Biochemical and biophysical research communications, 478(4), pp.1617-1623) , RILPL2 (Chen, G.,et.al, 2019, American journal of cancer research, 9(8), p.1583) , FMo4 , GSTM4 (Cicchillitti, L., et.al, 2008. Molecular cancer therapeutics, 7(7), pp.2070-2079)	ageneis or dysgenesis of CC	defective development of AC		corticospinal and cortical maldevelopment, incomplete rotation of hippocampus	paralysis of eye muscles, drooping of the upper eyelids, polymicrogyria, intellectual and social disability, underdeveloped occulomotor nerve	Bahi-Buisson et al., 2014; Whitman et al., 2016; Ceylan et al., 2017; Dentici et al ., 2020; Patel et al., 2017
34	Autism spectrum disorder	TRAPPC9 (Trafficking Protein Particle Complex 9)	frameshift mutation (c.2415_2416insC; p.His806Profs∗9) in exon 15, (c.568_574delTGGCCAC, p.Trp190Argfs∗95), splice site mutation (c.3349+1G>A) after exon 21, nonsense mutation (c.2134C>T, p.Arg712∗), (c.2635C > T (p.(Gln879*)) in exon 16	grey matter, hippocampus, cerebral cortex	8q24.3	NIK and IKK-beta (Hnoonual, A., et.al., 2019. Frontiers in genetics, 10, p.61)	reduced size of CC			hypoplastic cerebellum and hippocampus and reduced cerebral whote matter, myelination defects	social and intellectual disability, language deficit	Hong et al., 2011; Hnoonual et al., 2019; Ashaat et al., 2020
35	Proud syndrome	ARX (Aristaless-related homeobox protein)	point mutation (c.998C>A; p.Thr333Asn)	highly expressed during development in ganglionic eminence and venticular neocortex, dorsal and ventral telencephalon, lower expression in SVZf, hippocampal region, cortical plate, basal ganglia, ventral thalamus	Xp21.3	CTNNB1, BCL9, P300 (Cho, I.T., et.al, 2017. PloS one, 12(1))	agenesis of CC				intellectual disability, dystonia, epilepsy, seizures, developmenta; delay, skeletal abnormalities, facial dysmorphia, ambiguous genitalia, urological abnormalities, microcephaly	Kato et al., 2004; Cho et al., 2012; Shriyan et al., 2018
36	clubfoot, congenital, with or without deficiency of long bones and/or mirror image polydactyly	PITX1 (Paired-like homeodomain 1)	heterozygous 5.7Mb deletion	differentiated pituitary cell types, stomodeum, ectodermal precursor of Rathke's pouch and their derivative cells and tissues	5q31.1	PIT1 (Quentien, M.H.,et.al,2016. Journal of neuroendocrinology, 18(9), pp.633-642) , SF1, Egr1 (Drouin, J., 2016Journal of molecular endocrinology, 56(4), pp.T99-T112.), Tpit (- Quentien, M.H., et.al, 2006. Journal of neuroendocrinology, 18(9), pp.633-642)	hypoplasia of CC			enlarged, assymmetric ventricles	microcephaly, developmental delay, abnormally low level of muscle tone, syndactyly, undersized jaw, skeletal abnormalities, seizures, cortical blindness, hearing loss	Klopocki et al., 2012, Shkalim et al., 2011, Goodyer et al., 2003
37	X-linked dominant Periventricular heterotopia	FLNA(Filamin A, alpha)	point mutation in exon 48 (c.7922c > t; p.pro2641leu)	ubiquitously expressed, mostly in brain cortical layers	Xq28	tyrosine kinase syk, αIIbβ3, GPIb-IX-V, GPVI, FilGAP, STIM1, GTPase, PACSIN2 (Rosa, J.P.,et.al, 2019. Blood, 134(16), pp.1279-1288)	thinning of CC			neuronal accumulation in cerebral ventricular nodules	epilepsy, in-utero lethal in males, thrombocytopenia, cardiac, skeletal and mental abnormalities, seizures, micrigyria, microcephaly	Gérard‐Blanluet et al., 2006, Rosa et al., 2019
38	X-linked lissencephaly 1	DCX (Doublecortin)	c.30-31 deletion	highly expressed during development in migrating neurons and in adults in SVZf and rostral migratory stream	Xq22.3-23	microtubules, LIS1 (Gdalyahu, A., et.al, 2004. The EMBO journal, 23(4), pp.823-832)	thinning of CC			cerebral malformations	cerecral palsy, cognitive disorders, epilepsy, language impairment, pachygyria,	Zare I et al., 2019 , Daou et al., 2005
39	X-linked lissencephaly 2 (XLAG)	ARX (Aristaless-related homeobox protein)	various premature termination mutations (deletion in exon 1-2.1, deletion in exon 2-5 (G66-C562del), c.196+2T4C in intron 1 ( exon1 skipped), (c.617delG; p.G206fs), various missense mutations in exon 2 (c.995G>C; p.R332P), (c.995G>A; p.R332H), (c.1028T>A; p.L343Q), polymorphic mutation in exon 4 (c.1347>4T; p.G449G)	highly expressed during development in ganglionic eminence and venticular neocortex, dorsal and ventral telencephalon, lower expression in SVZf, hippocampal region, cortical plate, basal ganglia, ventral thalamus	Xp21.3	CTNNB1, BCL9, P300 (Cho, I.T., et.al, 2017. PloS one, 12(1))	total or partial ACC			diminished basal ganglia,	complete gyration or pachygyration, infantile spasms, mental retardation, ambiguous genitalia, seizures	Kato M et al., 2004, Cho G et al., 2012
40	X-linked subcortical laminar heteropia	DCX (Doublecortin)	frameshift mutation causing exon 4 skipping c.G>A	highly expressed during development in migrating neurons and in adults in SVZf and rostral migratory stream	Xq22.3-23	microtubules, LIS1 (Gdalyahu, A., et.al, 2004. The EMBO journal, 23(4), pp.823-832)	agenesis od CC			mild thickening of cerebral cortex with or without gyration,	bands of gray matter beneath the cortexlateral ventricles appear as second cortex (double cortex), language impairment, intellectual disability, developmental delay, epilepsy	Daou et al., 2005, Kachramanoglou et al., 2019
41	Craniofrontonasal syndrome	EFNB1 (Ephrin B1)	various mutations including (c.186_188delCAT; p.Ile63del),( c.404_405insTACATTAC; p.Ser136Thrfs*26), (c.646G>T; p.Glu216*)		Xp13.1	TLE1 (Kamata, T., et.al, 2011, B.BMB reports, 44(3)), pp.199-204. , GRIP (Brückner, K., et.al, 1999. Neuron, 22(3), pp.511-524)	agenesis or dysgeneis of CC			midline brain defects including cerebral vermis dysplasia	hypertelorism, deformed nasal bridge, coronal synostosis,cleft upper lip, skeletal abnormalities, ocular melanocytosis	Acosta‐Fernández et al., 2020, Howaldt A et al., 2019
42	L1 Syndrome spectrum (HSAS/MASA)	L1CAM (L1 cell adhesion molecule)	~350 mutations including missense mutation (c.998C>T; p.Pro333Leu), missense mutation (c.2308G>A; p.Asp770Asn) in exon 18, (c.25T>A; p.Trp9Arg) in exon 1, (c.929A>G; p.Tyr310Cys) in exon 8 frameshift mutation (c.670delC; p.Ile225LeufsX11) in exon 8,	VZe during embryogenesis, hippocampus	Xq28	neral proteins of Ig superfamily, integrins, proteins of extracellular matrix (Schäfer, M.K.,et.al, 2012, Cell and tissue research, 349(1), pp.39-48)	hypoplasia of CC and agenesisi in some cases			slight dilation of lateral ventricles	epilaptic seizures, intellectual disability, hydrocephalus, cobtinuous addution and flexion of thumb, speech disability, aphasia, spastic muscles	Bertolin et al., 2010, Otter M et al., 2017, Schäfer et al., 2012
43	Andermann syndrome	KCC3 (Solute carrier family 12 (potassium/chloride transporters), member 6)	frameshift mutation in exon 18 (c.2436delG; p. Thr813fsX813), mutation in exon 11 (1584-1585delCTinsG), duplication in exon 20 (c.2655dupT; p.Ala886CysfsTer9)	amygdala, hypothalamus (highest expression ), hippocampus (in mouse)	15q14	CK-B ( Salin-Cantegrel, A.,et.al, 2008, Human molecular genetics, 17(17), pp.2703-2711)	partial or complete agenesis of the CC, thinning of CC	decreased size of AC area		inflammed or damaged cerebellum	motor and sensory dysfunction, mental disability, demyelination, cerebellar ataxia, dysfunction of peripheral nerves, abnormally low muscle tone, ventricomegaly, axonal degeneration	Flores B et al., 2019, Gowda et al., 2020
44	Autosomal recessive spastic paraplegia 11	SPG11 (Spastic paraplegia 11)	>100 mutations including splice site mutation (c.2316 + 1G>A), insertion mutation (c.4001_4002insATAAC), missense mutation (c.4057C>G; p.H1353D)	pineal gland, cerecellum, hippocampus, cerebral cortex	15q13-15	components of AP5 complex (Manole, A., et.al, 2016, Journal of neurology, 263(11), pp.2278-2286)	thinning of CC, abnormality of the forceps minor of CC (ear of the lynx)			wide cortical sulci	spasticity of lower limbs, intellectual disability, abnormal gait, retinal dysunction, nerve dysfunction, muscular atrophy, increased level of homocarnosine in CSFd, ataxia	Sjaastad O et al., 2018, Tian X et al., 2016, Pascual B et al., 2019
45	Desmosterolosis	DHCR24 (24-dehydrocholesterol reductase)	(c.571G > A, p.Glu191Lys)	expression increases during childhood and adolescence in frontal and temporal lobes	1p32.3	DHCR7 ( Luu, W., et.al, 2015, Journal of lipid research, 56(4), pp.888-897)	dysgenesis of CC			dilated ventricles, degeneration of cerebral white matter	microcepha;y, facial dysmorphism, psychomotor and growth abnornalities, mental retardation, ambiguos genitilia, short stature, spasticity, accumulation of desmosterol in brain, hydrocephaly, seizures	Sliz E et al., 2020, Rohanizadegan et al., 2018
46	Microphthalmia with linear skin defects (MLS) syndrome	HCCS (Holocytochrome C synthase)	(c.589C > T; p.R197∗), (11.5 Mb) terminal deletion of short arm of X chr.	ubiquitously expressed	Xp22.2	apocytochrome c ( San Francisco, B.,et.al, 2013, Proceedings of the National Academy of Sciences, 110(9), pp.E788-E797)	hypoplasia or agenesis of CC			dilated ventricles, reduced cerebellum	linear skin defect of face and neck, hystiocytoid cardiomyopathy, abnormal level of muscle tone, microphthalmia, sclerocornea, seizures, ocular and developmental abnormalities, renal agenesis	Vendramini-Pittoli et al., 2020, Rea G et al., 2017, Gurok et al., 2007, Indrieri A et al., 2017
		NDUFB11 (NADH:Ubiquinone Oxidoreductase Subunit B11)	frameshift mutation (c.402delG; p.Arg134Serfs∗3) in exon 3	telencephalon, ventral brain regions during development (in mouse)	Xp11.23	other proteins of Complex1 ( Reinson, K.,et.al, 2019, European Journal of Medical Genetics, 62(11), p.103572)
		COX7B (Cytochrome c oxidase subunit 7B)	splice site mutation ( c.41-2A>G; p.Val14Glyfs*19) in intron 1, (c.55C>T; p.Gln19*) in exon 2, frameshift mutation (c.196delC; p.Leu66Cysfs*48) in exon 3	ubiquitously expressed	Xq21.122	with other COX proteins ( Indrieri, A., et.al, 2012, The American Journal of Human Genetics, 91(5), pp.942-949)
47	Pontocerebellar hypoplasia 9	AMPD2 (Adenosine Monophosphate Deaminase 2)	>15 mutations including 13-bp duplication (c.1424_1436dup; p.Asp480Glyfs*13), missense mutation (c.2128G>A; p.Gly710Arg),(c.1132C>T; p.Arg378Trp), (c.2528G>A; p.Arg843His), (c.1648G>A; p.Glu550-Lys), (c.1133G>C; p.Arg378Pro), nonsense mutation (c.682G>T; p.Glu228*), (c.751C>T; p.Arg251Trp)	cerebral cortex, cerebellum	1p13.3		partial/complete absence or hypoplasia of CC			underdeveloped cerebellum and pons, cerebral atrophy, figure"8" appearance of midbrain	seizures, developmental abnormality, peripheral nerve dysfunction, spasticity, teeth and cranofacial dysmorphism, microcephaly, epicanthus of both eyes, broad nasal bridge, dysmorphic ears	Marsh A.P et al., 2017, Kortüm F et al., 2018
48	Pyruvate dehydrogenase deficiency	PDHA1 ((Pyruvate Dehydrogenase E1 Subunit Alpha 1))	4-bp insertion in exon11 (c.1142_1145dup; p.Trp383Serfs*6), (c.978C>T; p.Asn326Asn), (c.904C>T; p.Arg302Cys) in exon 10,	ubiquitously expressed	Xp22.1	other proteins of PDC complex ( Pirot, N., et.al, 2016, Journal of Neuropathology & Experimental Neurology, 75(3), pp.227-238)	malformation or absence of CC			malformed basal ganglia, cerebellum and brain stem, dilated ventricles	mental and psychomotor abnormalities, ventriculomegaly, microcephaly, abnormal muscle tone, seizures, hypotonia, muscle spasms, craniofacial malformations, ataxia. Ocular atrophy, Peripheral nerve dysfunction, developmental delay in brain, lactic acidosis	Pirot N et al., 2015, Brown R.M et al., 2004
		PDHB ((Pyruvate Dehydrogenase E1 Subunit Beta))	(c.310T>G; p.Leu104Val), (c.395 A>G; p.Y132C) in exon 6	ubiquitously expressed	3p21.1-p14.2	other proteins of PDC complex ( Pirot, N., et.al, 2016, Journal of Neuropathology & Experimental Neurology, 75(3), pp.227-238)
49	Coffin-Lowry syndrome	RPS6KA3 (Ribosomal Protein S6 Kinase A3)	missense mutation (p.ala180Asp) in exon 7, insertion mutation (c.298insTG) resulting in stop codon at position 100 in exon 4	highly expressed in cerebellum and hippocampus	Xp22	CREBP( Merienne, K.,et.al, 2001,Molecular and cellular biology, 21(20), pp.7089-7096) , PEA15 ( Vaidyanathan, H. and Ramos, J.W., 2003,Journal of Biological Chemistry, 278(34), pp.32367-32372) ,	thinning of corpus callosum		decreased volume of hippocampus	enlarged lateral ventricles, decreased volume of cerebellum, small cystic lesions in PVZg	intellectual and skeletal abnormalities, tapered fingers, dysmorphic facial features, hearing loss, hypertelorism, short heighted, microcephaly, spasticity, dental anomalies	Wang Y et al., 2006, Senel S et al., 2011
50	Fumarase deficiency	FH (Fumarate Hydratase)	>30 mutations including (c.653T4C + c.1431_1433dupAAA; p.L218P + L477dup) in exon 10, (c. 782G>T; p.R261I) in exon 6		1q42.1	H2AZ1 ( Jiang, Y., et.al, 2015, Nature cell biology, 17(9), pp.1158-1168)	thinning of CC			dilated ventricles, cerebral defects	siezures, developmental abnormalities, affected liver, mental retardation, abnormal muscle tone, polycythemia, psychomotor abnormalities, polymicrogyria, lissencephaly, encephalopathy, elevated lactate in CSF	Ezgu F et al., 2013, Ottolenghi C et al., 2011
51	Genitopatellar syndrome	KAT6B (Lysine Acetyltransferase 6B)	various mutations including (c.3603_3606 del; p.R1201fs) in exon 17, (c.2636T>A; p.Leu879X) in exon 14, (c.3769_3772delTCTA; p.Lys1258GlyfsX13), (c.3788_3789delAA; p.Lys1263ArgfsX7)	highly expressed in neural stem cells	10q22	Runx2 ( Okano, S., et.al, 2018, . Human genome variation, 5(1), pp.1-4)	agenesis of CC			dilated ventricles, reduced pituitary	psychomotor and skeletal abnormalities, patellar hypoplasia heart defects, dysmorphic facial features, ambigous genitilia, hydronephrpsis, hypothyroidism, microcephaly	Okano S et al., 2018, Li G et al., 2017
52	Opitz G/BBB syndrome type I (X-linked)	MID1 (midline 1)	>85 mutations including point mutation (c.1703T>C; p.I1568T) in exon 10, (c.1850T>C; p.F61S) in exon 9	prosencephalon, telencephalic vescicle, ventral diancephalon	Xp22	EF1α, RACK1, Annexin A2, and proteins of the small ribosomal subunits ( Maia, N., et.al, 2018, Molecular syndromology, 9(1), pp.45-51)	hypoplastic CC			absenece of cereral vermis	dysmorphic facial features, hypertelorism, heart anomalies, blocked opening of anus, mental retardation, developmental abnormalities, hypospadias, dental abnormalities	Migliore C et al., 2013, Hu C.H et al., 2012, Pinson L et al., 2004
53	Oro–facio–digital syndrome type 1	OFD1 (Oral-facial-digital syndrome 1)	>120 mutations including missense mutation (c.635G>C; p.Arg212Pro) in exon 7, frameshift mutation (c.306delA; p.Glu103LysfsTer42) in exon 3, deletion (c.1323_1326delAGAA; p.Glu442Argfs*27) in exon 13	cerebral cortex, cerebellum, hippocampus, ganglionic eminence ( in mouse)	Xp22	proteins of translation initiation complex and eukaryotic initiation factor 4 complex (Iaconis, D., et.al, 2017, Scientific reports, 7(1), pp.1-15)	agenesis of CC			maldeveloped cortex, gyri and brainstem, intracerebral lesions	hydrocephalus, hypotonia, mental retardation, hearig loss, ataxia, syndactyly, polydactyly, oral anomalies, dysmorphic facial features, kidney defects	Faily S et al., 2020, Iijima T et al., 2020, Ferrante M et al., 2001
54	Pitt-Hopkins syndrome	TCF4 (Transcription factor 4)	deletion mutation causing frameshift in exon 19 ( c.1933delG)	ubiquitously expressed in brain with highest expression in hippocampus, neocortex, hypothalamus, cerebellum, striatum	18q21.1	AGBL1 (Riazuddin, S.A.,et.al, 2013,The American Journal of Human Genetics, 93(4), pp.758-764), immunoglobulin enhancer mu-E5/kappa-E2 (Henthorn, P.,et.al.,1990, Science, 247(4941), pp.467-470.)	dysplasia of CC			dilated ventricles, cerebral atrophy	motor, breathing and mental abnormalities, abnormal muscle tone, myopia, dysmorphic facial features, cross-eyed condition, seizures, language deficit	Liu Y et al., 2018, Tan A et al., 2018
55	Smith-Lemli-Opitz syndrome	DHCR7 (7-dehydrocholesterol reductase)	upto 140 mutations including (c.964‐1G>C), splice site mutation (g.9447G>A), missense mutation (c.839A>G; p.Y280C)		11q13.4	DHCR24 ( Luu, W., et.al, 2015, Journal of lipid research, 56(4), pp.888-897)	hypoplasia or partial agenesis of corpus callosum			elongated ventricles, cerebellar defects	intellectual disability, dysmorphic facial features, microcephaly, developmental abnormalities, hypospadias, ambigous genitalia, seizures, polydactyly, syndactyly, liver,heart and kidney abnormalities	Prasad C et al., 2002, Bernaerts R et al., 2019
56	TARP syndrome	RBM10 (RNA-binding motif protein 10)	frameshift mutation (c.1999_2000del; p. Ser667Profs*25) in exon 17	ubiquitously expressed	Xp11.23	proteins of spliceosomal complex, FilGAP, 2A DUB (Loiselle, J.J., et.al, 2018. Journal of cellular biochemistry, 119(5), pp.3809-3818.)	hypoplastic CC			elongated ventricles and periencephalic space, cerebellar defects	developmental abnormalities, dysmorphic facial features, talipes equinovarus, feeding struggles, downward displacement of tongue, micrognathia, cleft palate, heart defects	Niceta M et al., 2019, Loiselle J et al., 2018
57	Temtamy syndrome	C12ORF57 (Chromosome 12 open reading frame 57)	(c.184C>T; p.Gln62*), (c.1A>G; p.Met1?), (c.43C>T; p.Gln15*), (c.152T>A; p.Leu51Gln), (c.229+2T>C),	highly expressed in cerebellum and forebrain	12p13.31		hypoplasia or agenesis of CC			enlarged 3rd ventricle	intellectual disability, vision defects, seizures, spasticity, microphthalmia, dysmorphic facial features, micrognathia, colobama	Platzer K et al., 2014, Alrakaf L et al., 2018,Akizu N et al., 2013
58	Vici syndrome	EPG5 (Ectopic P-granules autophagy protein 5 homolog (C. elegans)	nonsense mutation (c.3544G>T; p.Glu1182*) in exon 25, (c.1007A > G; p.Gln336Arg),		18q12.3	Rab7, VAMP7/8, LC31 (Wang, Z., et.al,2016. Molecular cell, 63(5), pp.781-795.)	agenesis of CC		reduced hippocampus	malstructured cerebellum and brain stem, dilated ventricles	developmental defects, combined immunodeficiency, cardiomyopathy, cataract, hypopigmentation, abnormal muscle tone,	Moirangthem A et al., 2019, Vojcek E et al., 2020
59	Warburg micro syndrome	RAB3GAP1 (RAB3 GTPase Activating Protein Catalytic Subunit 1)	>65 mutations including (C.519G>A; p.Trp173Ter) in exon 7, (c.2486T>A; p.Leu829Ter) in exon 21, (c.560G > C; p.Arg187Pro) in exon 7, (c.1009C > T; p.Arg337Ter) in exon 12.	cerebral cortex during development	2q21.3	Rab 3 proteins, Rab3GAP2 (Bem, D., et.al, 2011. The American Journal of Human Genetics, 88(4), pp.499-507)	hypoplasia or thinning of CC			enlarged 3rd ventricles, maldeveloped cortex	ocular, nervous and endocrine organs defects, microphthalmia, abnormal muscle tone, microcepha;y, developmental defects, hypogenitalism, dysmorphic facial features,	Bem D et al., 2011, Asahina, M et al., 2016, Loiudice P et al., 2017, Borck G et al., 2011, Liegel R et al., 2013
		RAB3GAP2 (RAB3 GTPase Activating Protein Catalytic Subunit 2)	(c.499_507delTTCTACACT; p.Phe167_Thr169del)	cerebral cortex during development	1q41	Rab3GAP1 (Bem, D., et.al, 2011. The American Journal of Human Genetics, 88(4), pp.499-507)
		RAB18 (RAS related protein 18)	(c.421C>T; p.Arg141), (c.71T>A; p.L24Q), (c.277_279del; p.R93del), (c.619T > C; p.X207QextX20)	cerebral cortex during development	10p12.1	Rab3GAP complex (Bem, D., et.al, 2011. The American Journal of Human Genetics, 88(4), pp.499-507)
		TBC1D20 (TBC1 Domain Family Member 20)	(c.199C>T; R67X) in exon 2, (c.292C>T; Q98X) in exon 3, ((c.352_353delCA;p.Gln118GlufsTer9) in exon 4 (c.672G>A; p.W224X) in exon 6		20p13	Rab1 and Rab2 (Liegel, R.P., et.al, 2013. The American Journal of Human Genetics, 93(6), pp.1001-1014)
60	Microcephaly 5, primary, autosomal recessive	ASPM (Abnormal Spindle-like, Microcephaly-associated)	(c.9697C > T; p.Arg3233*), (c.1402_1406del; p.Asn468Serfs*2), frameshift mutations (c.1943_1944insC ; p.Ile649Asnfs*3) in exon 4, (c.3185_3189del; p.Asn1062Argfs*28) in exon 18	cerebral cortex, embryonic neuroblasts	1q31.3	KATNA1, KATNB1 (Jiang.K., et.al, 2017. . Nature cell biology, 19(5), pp.480-492)	hypoplasia or thinning or thickening of CC			simplified gyri, hypoplastic cerebellum	reduced occiopitofrontal circumference, intellectual defects, polymicrogyria, microcephaly, short height, seizures,	Létard P et al., 2018, Moriwaki T et al., 2020
61	Rubinstein-Taybi syndrome	CREBBP (CREB-binding protein)	breakpoint mutations and microdeletions including 194 Kb, 394 Kb, 480Kb - 1.35Mb, 59-64kb deletions in CREBBP gene mainly with deletions continuing to adjacent genes	cerebral cortex during development	16p13.3	HSF2 (de Thonel, A., et.al., 2019. bioRxiv, p.481457)	dysmorphism or partial/complete agenesis of CC				intellectual deficit, dysmorphic facial features, broad thumbs and halluces, microcephaly, defects in heart, eyes, kidney and genitalia	Negri G et al., 2015, Rusconi D et al., 2015
		EP300 (E1A binding protein p300)	exon 17, 18 deletion	cerebral cortex during development	22q13.2	HSF2 (de Thonel, A., et.al., 2019. bioRxiv, p.481457)
62	Syndromic Microphthalmia	VAX1 (Ventral anterior homeobox 1)	(c. 454C>A; R152S), (c. 453G>A; R152S) in exon 3	anterior neural ridge, neural tube tip, olfactory regions, diancephalon, septum, optic nerve, optic chiam (mouse)	10q26.11	NSCL/P (Figueiredo, J.C., et.al, 2014. American Journal of Medical Genetics Part A, 164(10), pp.2572-2580.)	agenesis of CC		malformed hippocampus	absent pineal gland	ocular defects, microphthalmia, skeletal deformities, seizures, facial dysmorphism, cleft palate	Slavotinek A et al., 2012
63	Basal cell nevus syndrome	PTCH1 ( patched homolog 1) (milder effects also seen with mutations in PTCH2 and SUFU )	frameshift mutation (c.1375dupl25bp) in exon 10, 18 bp deletion in exon 15	highest expression in postnatal cerebellum	9q22.3	LRP2 (Christ A., et.al, 2016. Developmental Dynamics, 245(5), pp.569-579.),	agenesis of CC				developmental abnormalities, craniofacial defects, BCCs, cysts in jaws and skin, syndactyly, polydactyly, neural tube defect, falx cerebri	Mazzuoccolo L et al., 2014 , Keris Y et al., 2008, Ung D.C et al., 2018
64	Miller dieker syndrome	PAFAH1B1 (Platelet Activating Factor Acetylhydrolase 1b Regulatory Subunit 1)	microdeletions at 17p13.3 including a 4 Mb microdeletion, microduplications at 17p13.3 including 1.8 to 4.0 Mb microduplication	cortex during early development	17p13.3	DCX (Caspi, M.,et.al, 2000. Human molecular genetics, 9(15), pp.2205-2213), NDE1( Saillour, Y., et.al, 2009. Archives of neurology, 66(8), pp.1007-1015)	agenesis of CC			dilated lateral ventricles	facial dysmorphism, seizures, mental abnormalities, agyria, pachygyria, heart defects, gastrointestinal and genitourinary abnormalities	Roos L et al., 2009, Meyer G et al., 2002, Chen CP et al., 2010
65	Fukuyama congenital muscular dystrophy	Fukutin	(c.T1132C; p.W378R) in exon 10	cortex, hippocampus, cerebellum	9q31	FKRP, TMEM5 (Nishihara, R., et.al, 2018. Biochemical and biophysical research communications, 497(4), pp.1025-1030.), POMGNT1( Xiong, H., et.al, 2006. Biochemical and biophysical research communications, 350(4), pp.935-941)	complete or partial agenesis of CC			maldeveloped cerebral and cerebellum	muscular dystrophy, intellectual and cognitive disorders, ophthalmological defects, hypotonia, seizures, respiratory and pulmonary dysfunction, psychomotor defects	Ismail S et al., 2014, Sasaki J et al., 2000
66	joubert syndrome (over 35 genes are known )	KIF 7 (Kinesin Family Member 7)	truncating mutations (c.3331C>T; p.R1111*), (c.2896_2897 del, p.Ala966Profs*81)		15q26.1	GLI1 (GLI Family Zinc Finger 1), GLI2 (GLI Family Zinc Finger 2), GLI3 (GLI Family Zinc Finger 3), SMO (smoothened), SUFU (suppressor of fused protein) (Endoh-Yamagami S., et.al, 2009. Curr. Biol. 19:1320-1326), NPHP1(Nephrocystin 1) (Dafinger C, et.al, 2011. J Clin Invest.121(7):2662-7 )	agenesis and dysgenesis of CC, thinning of CC			brainstem and cerebellar atrophy, hypoplastic cerebellar vermis	molar tooth sign, developmental defects, abnormal low level of muscle tone, kidney, heart, respiratory and ocular defects, psychomotor abnormalities,	Barakeh, D et al., 2015
67	Fryns syndrome	PIGN (Phosphatidylinositol glycan anchor biosynthesis, class N)	(c.694A>T, p.Lys232X) in exon 9		18q21..33	spindle assembly checkpoint protein complex (Pu, J.J.et.al, 2017. )	agenesis of CC			enlargeded fourth ventricle	intellectual and developmental defects, facial dysmorphism, diaphragmatic defects, distal phalanges hypoplasia, congenital abnormalities of other major organs	McInerney‐Leo et al., 2016, Shelley S et al., 2016
68	Lowry wood syndrome	RNU4ATAC (RNA, U4atac Small Nuclear (U12-Dependent Splicing))	n.51G>A, n.5A>C, n.111G>A, n.46G>A, n.123G>A, n.53C>T, n.8C>A, n.120T>G		2q14.2		hypoplastic CC				multiple epiphyseal dysplasia, intellectual defects, short height, dislocated joints, microcephaly, intrauterine growth defects, congenital involuntary movement of th eyes, abnormal elbow contraction, retinitis pigmentosa, hip deformity	Farach L.S et al., 2018, Shelihan et al., 2018, Yamamoto T et al., 1995	given mutation not implicated in CC defects
69	Marden Walker Syndrome	OLIG1 (Oligodendrocyte Transcription Factor 1	2.84 microdeletion at 21q22.1	forebrain to hindbrain	21q22.1	Sox10 (Li, H., et.al, 2007. Journal of Neuroscience, 27(52), pp.14375-14382.)	agenesis of CC			hypoplastic cerebellar vermis and brainstem	underdeveloped eyelids, psychomotor defects, micrognathia, cleft palate, kyphoscoliosis, joint contractures, microcephaly, hydrocephalus, permanently bent fingers	Matijević V et al., 2017, Carrascosa‐Romero et al., 2013, Jakovcevski I et al., 2005
70	Muscle -eye-Brain disease	POMGNT1 (Protein O-Linked Mannose N-Acetylglucosaminyltransferase 1 (Beta 1,2-))	missense mutations (g.6668–8257del; p.E514*), (c.296 T > C; p.L99P), (c.794 G > C; p.R265P), ( c.385C > T; p.Arg129Trp) in exon 5	retinal neurons and spinal cord	1p34.1	DAG1 (Kuwabara, N., et.al, 2016. Proceedings of the National Academy of Sciences, 113(33), pp.9280-9285), FKTN (Xiong, H., et.al, 2006. Biochemical and biophysical research communications, 350(4), pp.935-941)	hypoplasia or dysplasia of CC			enlargement of ventricles, cystic and hypoplastic cerebellum, absent septum pellucidum	muscular dystrophy by birth, eye and brain development defects, polymicrogyria	Borisovna et al., 2019, Uribe M.L et al., 2016, Fu X et al., 2017
71	Neu–Laxova syndrome 1	PHGDH (Phosphoglycerate Dehydrogenase)	(c.793G>A; p.Glu265Lys), (c.1A>C, p.Met1?)	hippocampus and cerebral cortex in mouse,	1p12	3- phospho glycerate (Gao, S., et.al, 2017. Journal of Experimental & Clinical Cancer Research, 36(1), p.179)	agenesis of CC		hypoplastic hippocampus	hypoplastic cerebellum and brainstem, dilated ventricles, abnormal gyration	intra uterine growth defects, short neck, lissencephaly, limb malformations, edema, lung defects, dysmorphic ears and facial features, hypertelorism, micrognathia, skin and genital anomalies, serine deficiency, curved spinal cord,	Bourque D.K et al., 2019, Yang J.H et al.,2010, Acuna-Hidalgo et al., 2014
72	Peters-plus syndrome	B3GLCT (Beta 3-Glucosyltransferase)	splice site mutation (c.660 + 1G>A)		13q12.3	fucosylated complex during folding of TSRs (Vasudevan, D., et.a;, 2015. Current Biology, 25(3), pp.286-295)	hypoplasia/agenesis of CC			atrophy of cerebral cortex, maldeveloped cerebellum	ocular defects, developmental delay, peters anomaly, short height, ear defects, heart and genitourinary abnormalities, cleft lip, brachydactyly, glaucoma, dental defects, craniofacial defects	Schoner et al., 2013; Kamalapathy et al., 2019
73	Hypogonadotropic hypogonadism with or without anosmia (atleast 40 genes are known to be involved)	FGFR1 (Fibroblast growth factor receptor 1)	(c.1286T>A; p.V429E)	hippocampus and ERCh (caudal)	8p11.23-22	FRS2α, FGF8 (Villanueva, C., et.al, 2015. Genetics in Medicine, 17(8), pp.651-659)	hypoplasia or agenesis of CC			hypoplasia of septum pellucidum	weak bones, limb defects, clinodactyly, ansomia, hypogonadism, cleft palate, infertility, Kallmann syndrome, delayed puberty, dental defects	Schoner et al.., 2013, Villanueva et al., 2015
74	Meckel Syndrome	TMEM67 (transmembrane protein 67)	(c.387T>A ; p.C129X) in exon 3, (c.755T>C ; p.M252T +++ ) in exon 8	ventral midline, hindbrain, forebrain (posterior)	8q22.1	FLNA ( Adams, M., et.al, 2012. Human molecular genetics, 21(6), pp.1272-1286.), MKS1 (Dawe, H.R., et.al, 2007. Human molecular genetics, 16(2), pp.173-186.)	agenesis of CC			hypoplastic cerebellum, dilated 4th ventricle,	defective cilia formation, kidney defects, polydactyly, Occipital encephalocele ear and nose dysmorphism, hydrocephalus	Weickert et al., 2005, Khaddour R et al., 2007
		MKS1 (meckel syndrome type 1)	(c.958G>A; p.V320I) in exon 10, (c.1408-35_1408-7del29 ; p.G470GfsX93) in exon 16		17q22	TMEM67 (Dawe, H.R., et.al, 2007. Human molecular genetics, 16(2), pp.173-186.),
	Meckel Syndrome	CC2D2A (Coiled-Coil And C2 Domain Containing 2A))	c.3522_ 3523insTG/p.His1175CysfsX13 IN EXON 29, c.449612T4A IN EXON 36	eye and in external granular layer of cerebellum	4p15.32	CEP290/NPHP6 (Gorden NT, Arts HH, Parisi MA, Coene KL, Letteboer SJ, van Beersum SE, Mans DA, Hikida A, Eckert M, Knutzen D, Alswaid AF, Ozyurek H, Dibooglu S, Otto EA, Liu Y, Davis EE, Hutter CM, Bammler TK, Farin FM, Dorschner M, Topc-u M, Zackai EH, Rosenthal P, Owens KN, Katsanis N, Vincent JB, Hildebrandt F, Rubel EW, Raible DW, Knoers NV, Chance PF, Roepman R, Moens CB, Glass IA, Doherty D.…	agenesis of CC			agenesis of cerebellar vermis, occipital meningocoele,absence of rhinecephalon	cleft palate, micropenis	Mougou‐Zerelli et al., 2009
75	Intellectual disability	NFIA(Nuclear factor 1 A)	p.Thr395Met, 46,XY,t(1;5)(p31.1; q13.3)t(2;6)(q24.2;q23.1)	brain, heart and urinary tract	1p31.3	NFIA has 54 interacting partners. (Göös H et al., 2022)	agenesis of CC			delayed motor developmentt	thick eyebrows, anteverted nares, thick vermilion border, open mouth, fused tooth, and low-set ears	Yurie Ogura et al., 2021
76	Galloway-Mowat syndrome	WDR73	c.129T>G [p.Tyr43∗), (c.766dupC [p.Arg256Profs∗18])	Brain and kidney	15q25.2	BPTF, CHAF18, HAT1, TP53RK, NASP, HIRA, TPRKB, EED, MORF4L1, WHAMM	Hyoplasia of CC			microcephaly, cerebellar atrophy, severe intellectual disability	Not known	Xing et al., 2015, Ben-Omran et al., 2015				0.84
77	Subcortical band heterotopia	Eml1	deletion of exon 5	brain	14q32	RPE1, VCIP135	ageneisis of CC			heteropia, hippocampal defects	Not known	Stephan C. Collins et al., 2019, Stephan C. Collins et al., 2014						0.8
78	GDACCF (global developmental delay, absent or hypoplastic corpus callosum, dysmorphic facies syndrome	Znf148	nonsense or frameshift of exon 14		3q21.2		absent or hypoplastic corpus callosum			microcephaly and facial dysmorphism	speech development, postnatal growth retardation	Szakszon K et al., 2023						0.792
79	Spinocerebellar ataxia 34	Elovl4	c.503 T > C, c.736 T > G, c.539A > C, c.512 T > C, and c.698C > T		6q14.1		Hypoplasia of corpus callosum			progressive cerebellar degeneration and retinal dysfunction	Erythrokeratodermia Variabilis	Yeboah Kofi Gyening et al, 2023						0.791
80	Motoneuronopathy and atypical Spinal Muscular Atrophy	TBCD	c.881G>A		17q25.3		Hypoplasia of corpus callosum			epilepsy, and microcephaly	developmental regression and muscular atrophy	Caputo M et al., 2023						0.748
81	spastic tetraplegia and microcephaly	SLC1A4	c.971delA/c.542C > T		2p14		thinning of CC			atrophy of the frontal, temporal, and parietal lobes with a prominence of the subarachnoid spaces, widening of the Sylvian fissures, and enlargement of the ventricular system with thinning of the corpus callosum and mild atrophy of the cerebellum, severe cognitive defects and impaired fine motor skills		Mohamed FE et al., 2023						0.742
82	X-linked syndromic intellectual developmental disorder	NONO	c.348+2_ 348+15del		Xq13.1		dysplasia of CC			intellectual disability, hypotonia, macrocephaly	congenital heart defect and left ventricular non-compaction cardiomyopathy	Writzl K et al., 2023						0.741
83	cerebellar ataxia, exercise intolerance, and dystonia.	CoQ10D4	c.911C>T; p.A304V		1q42.13		thinning of the corpus callosum			cerebellar atrophy and loss of white matter	muscle weakness, cardiomyopathy, and nephropathy	Hojabri M et al., 2023						0.723
84	Autism spectrum disorder	C12orf57	c.145A >T and c.224_242del		12p13.31		hypoplasia of splenium of corpus callosum with absent rostrum			mild cerebellar para-vermian and vermian atrophy	Facial dysmorphism and hypoplastic nipples	Nerakh G et al., 2023						0.697
85	Raynaud-Claes syndrome	CLCN4	missense mutation		Xp22.2		ageneisis of CC			intellectual disability, autism spectrum disorder, epilepsy, mental health conditions	significant feeding difficulties	Lam Z et al., 2023
86	Combined oxidative phosphorylation deficiency type 53 (COXPD53)	C2orf69	frameshift variant c.187_191dupGCCGA, p.D64Efs*56		2q33.1		thin corpus callosum			cerebral atrophy, cerebellar atrophy, seizures, microcephaly and hypomyelination	developmental delay and hyotonia	Werren EA et al., 2023
87	Raine syndrome	FAM20C	c.1135G>A, c.1291C>T		7p22.3		corpus callosum dysgenesis			hypoplasia of the frontal and temporal lobes, and multiple areas of intracranial hyperechogenicity	distinct facial dysmorphism, short neck, narrow chest, and curved tibia	Chirteș C et al., 2023
88	Aicardi-Gouteres syndrome	SAMHD1	c.434G > C		20q11.23		hypoplasia of the corpus callosum			Basal ganglia, periventricular, and cerebellum calcifications	fever episodes, severe psychomotor development delay, and spastic tetraparesis	Sorokina LS et al., 2023
89	hamartias, hamartomas, and other tumors	TSC1 and TSC2	c.611G > A		9q34.13		hypoplasia of the corpus callosum			simplified parieto-temporal gyral pattern, colpocephaly with ectasia of the temporal ventricular horns, intellectual disability, and a general pattern of reduced growth. brain cortical tubers, subependymal nodules, linear white matter anomalies and subependymal giant cell astrocytoma, epilepsy, psychomotor delay/intellectual disability, and behavioral abnormalities with increased risk of manifest…	multiple hypomelanotic macules, ungual fibromas, facial angiofibromas, dental enamel pits, multiple cardiac rhabdomyomas, angiomyolipomas and cysts of the kidney and lungs (and other organs), bone dysplasia and overgrowth	Praticò AD et al., 2023
90	Leukodystrophy	POLR3	c.3013C > T and c.1757C > T		10q22.3		thin corpus callosum			dysplasia, brain atrophy, and small pituitary gland with uneven reinforcement and enlarged ventricles	hypogonadism	Yang H., et al., 2023
91	Multiple sulfatase deficiency	SUMF1	missense variant c.860A > T		3p26.1		thinning of corpus callosum			leukodystrophy and facial dysmorphism	ichthyosis, presence of irritability, and poor social response	Sheth J et al., 2023
			Abbreviations
			a	Corpus callosum
			b	Anterior Commissure
			c	Hippocampal commissure
			d	cerebrospinal fluid
			e	ventricular zone
			f	sub-ventricular zone
			g	periventricular zone
			h	entorhinal cortex
