# Supplementary material for: Bridging the anatomical gap: evolutionary conservation of genetic mechanisms in corpus callosum disorders across human, mouse, and zebrafish
Source: Front Mol Neurosci. 2026 May 7;19:1823713. doi: 10.3389/fnmol.2026.1823713 (PMC13190390; doi:10.3389/fnmol.2026.1823713)
Supplement: Supplementary file 2 [file Table_2.xlsx]

## Sheet: Sheet1
Table	Mouse model for brain specific conditional knock out of genes which play an important role in the formation of major fore brain commissures. The table also sugest the molecular pathway regulated by the gene product in the formation of the Commissures.
S.No	Gene	Nature of the protein	Location (chromosome)	Structural Variation in the commissures			Molecular mechanism behind the defect	References
				Corpus callosum	Anterior commissure	Hippocampal commissure
1	Cdk5 and Abl enzyme substratem1(CABLES1) / Interactor-1 with Cdk3 (IK3-1)	Cdk5 and Abl interacting protein	Chr18	complete agenesis	Not known	Not Known	CABLES1 integrates cell adhesionin response to attractive and repulsive guidance cues. It is enrciched near the axon growth cones. It mediates ROBO-Abl and N-cadherins and Beta-catenin interactions. Mutations in the functional domain of CABLES1 impedes this interaction and cause ACC	Mizuno S. et al., 2014. Laboratory Investigation.94(3), pp.321-330
2	Mammalian Achaete-scute complex homolog 1 (MASH1) / Achaete-Scute Homolog 1 (ASH1) / class A basic helix loop helix protein 46	Transcription factor	Chr10	complete Agenesis	Not known	Absent or reduced HC.	CCa neuronal population of GABAergic neurons is severly affected and this leads to defective guidance (pathfinding) of callosal axons at the midline.	Niquille M et al., 2009. PLoS Biol.
3	Catenin (cadherin-associated protein), beta 1, (CTNNB1) / Catenin beta 1 / Catenin (cadherin assocaited protein beta 1)	Cytoplasmic protein which is a part of canonical Wnt signaling pathway	Chr9	complete Agenesis	Not known	Not known	β-catenin interacts with N cadherins and other cytoskeltal elements and regulates cell adhesion and polarity. It disrupts the radial movement of neurons from the germinal zone to the superficial layer of the cortex. The neurons from these superficial layers (II/III) contribute the most to the CC formation.	Machon O et al, 2003. Neuroscience. 122(1):129-43.
4	Eomesodermin (EOMES) / T-Box Brain Protein 2 (TBR2)	Transcription factor	Chr9	complete Agenesis	Abesnt	Severly defective/Absent	EOMES is transiently expressed in the IPCb of SVZc and its loss leads to reduced number of proliferating IPCs of the upper cortical layers which are the principle source of callosal projection neurons. Eomes mutant mice have severly reduced callosal projecting neurons.	Sessa A. et al, 2008. Neuron. 60(1):56-69 ; Arnold SJ et al, 2008. Genes Dev. 22(18):2479-84 ; Hevner RF., 2019. J Anat. 235(3):616-625
5	Mitogen-activated protein kinase 1 (MAPK1) / Extracellular Signal-regulated Kinase 2 (ERK2) / MAP kinase isoform p42 (p42MAPK)	Serine/Threonine kinase and can act as a transcription factor also.	Chr16	Transient demyelination of CC axons.	Not known	Not known	MAPK1 (ERK2d) is a downstream effector of canonical Mapk pathway. It is implicated in cell division and apoptosis and can also acts as a transcriptional regulator. CNS specific loss of this enzyme is implicated in the reduced levels of myelin basic protein, which causes untimely myelination of CC axons. MAPK1 also regulates oligodendrocyte differentiation in CC tract.	1) Sharyl L. et al, 2011. J Neurosci. 31(3):843-50 (2) Michel K. et al, 2015. J Neurosci. 35(20):7850-65.
6	Mitogen-activated protein kinase kinase kinase 4 (MAP3K4) / MAP Three Kinase 1 (MTK1) / MAP/ERK Kinase Kinase 4 (MEKK4) /KIAA0213	Serine/Threonine kinase.	Chr17	Severely impaired formation	Not known	Not known	MAP3K4 is a part of canonical MAPK signaling pathway and is strongly expressed in the the neuro epithelium during embryonic development and is implicated in cell division and apoptosis. Loss of MAP3K4 leads to upregulated apoptosis and hence reduce the glial population of the neuroepithelium. Appropriate number of glial cells are needed for the formation of all the brain structures including majo…	Chi H. et al, 2005. Proc Natl Acad Sci U S A. 102(10):3846-51
7	N-ethylmaleimide-sensitive factor attachment protein, alpha (NAPA) / Soluble NAPA (SNAPA) / Alpha SNAP (aSNAP) / SNAP Receptor (SNARE)	The gene encodes a cytoplasmic protein which facilitates SNARE mediated vesicular transport and membrane fusion.	Chr7	complete Agenesis	Not known	Not known	The protein regulates polarized protein trafficking and in turn determines the cell fate of early neural progenitor cells. Its loss disrupts the balance of early and late born neurons (increases the number of early born neurons) of the cortical layers whereas late born neurons are the principle source of interhemispheric neurons.	Chae TH et al, 2004. Nat Genet. 36(3):264-70
8	Nuclear receptor subfamily 2,group E, member 1 (NR2E1) / Tailless (TLX)	Co-transcriptional regulator and an orphan nuclear receptor	Chr10	Partial agenesis	Reduction in size	Reduction in size	Loss of NR2E1 leads to depletion of PCe in VZf and SVZ of the neuroepithelium of the cortex which is implicated in the reduced population of late born neurons in these cortical superficial layers. It is known that these neurons are the principle source of interhemispheric axons which contribute to the CC formation.	(1) Land PW et al, 2003. Cereb Cortex. 13(9):921-31 (2) Islam et al., 2015.Biochimica et biophysica acta (2):210-6.
9	Zinc ﬁnger and BTB domain containing 18 (ZBTB18) / Translin associated Zinc finger protein 1 (TAZ1) / Zinc finger protein 238 (ZNF238) / C2H2 171	Transcriptional Repressor	Chr1	complete Agenesis	Not known	Not known	Loss of ZBTB18 disrupts the spatio temporal regulation of differentiation of RG cells and IPCs into cortical neurons. The loss favours the production of glial cell instead of neurons in the superficial cortical layers.	Xiang C et al, 2012. Cell Death Differ. 19(4):692-702
10	Zinc ﬁnger protein 423 (ZNF423) / ZFP423 / Early B-cell factor associated ZFP (Ebfaz) / Smad and Olf interacting ZFP	Transcriptional co-factor	Chr8	Complete agenesis	Reduction in size	Complete agenesis	Loss of ZNF423 disrupts the midline patterning by the glial cells which in turn disrupts the callosal axon guidance through the midline and hence the defects. ZNF423 is a transcriptional cofactor of Retionic acid receptor. Retinoic acid signaling is required for the maintainance of sufficient number of cortical projection neurons, any defecct in this signaling leads to reduced number of these neu…	(1) Cheng LE et al, 2007. Dev Biol. 307(1):43-52 (2) Haushalter C et al., 2017. 430(1):129-141.
11	Bone morphogenetic protein 7 (BMP7) / Osteogenic Protein 1 (OP1)	Secreted protein of the Transforming Growth Factor beta superfamily	Chr2	Complete Agenesis	Not known	Not known	BMP7 is required for the proper development of glial guidepost cells which include IGg, GWh, MZGi and SCSj. This cellular diversity is required for the proper formation of CC and in BMP7 null mice there is defective development of these guidepost cells which in turn causes the ACCk.	Sánchez-Camacho C et al, 2011. Dev Neurobiol. 71(5):337-50 ; Nishimura S et al., 2015. Plos One. 10(4):e0124295
12	Empty spiracles homeobox 1 (EMX1)	Homeobox containing Transcription factor	Chr6	partial agenesis	Not known	Not known	Absence of EMX1 causes reduced expression of axon guidance receptor NRP1l in the neocortical callosal axons, hence these axons form abberant axon bundles in the rostral CC and hence reduction in size of CC.	Lim JW et al., 2015. Development. 337-50 ; Piper M. et al., 2009. Cereb Cortex. i11-21
13	Empty spiracles homeobox 2 (EMX2)	Homeobox containing Transcription factor	Chr19	hypoplasia	Thin and defasciculated	Thin	Absence of EMX2 causes reduced expression of axon guidance receptor NRP1 in the cingulate pioneer axons, hence these axons form abberant axon bundles in the rostral CC and hence reduction in size of CC. In the mutants the size of Massa Commissuralis is also reduced, it is the structure through which CC and HC axons pass the midline.	Piper M. et al., 2009. Cereb Cortex. i11-21; Moldrich R X. et al., 2010 J Comp Neurol. 518(18):3645-61 ; Lim JW et al., 2015. Development. 337-50
14	Nuclear factor I/A (NFIA) / CCAAT-Box binding Transcription factor (CTF) / NF1A	Transcription factor	Chr4	complete agenesis	Reduced	Absent	NFIA is required for the proper formation and maturation of the midline glial cells and remodelling of the Inter Hemispheric Fissure. In the absence of Nfia, radial glial cells are not converted to astroglial cells and IHF is not reduced. These two abnormalities prevent the crossing of callosal axons through the midline.	(1) Shu T. et al., 2003. J Neurosci. 203-12. (2) Gobius I et al., 2016. Cell Reports 735-747. (3) Yurie Ogura et al. 2021. 10.1002/ajmg.a.62638
15	Nuclear factor I/B (NFIB) / CCAAT-Box binding Transcription factor (CTF) / NF1B	Transcription factor	Chr4	complete agenesis	absent or reduced	absent or reduced	Midline glial cells helps in callosal axon pathfinding, loss of NFIB causes reduction in the conversion of radial glial cells into astroglial cells at the midline. NFIB is also known to be expressed in cingulate neurons which send callosal pioneering axons. Loss of NFIB leads to diminished NRP1 and faulty callosal axon guidance.	(1) Piper M. et al. 2009. Neural Dev. (2) Gobius I et al., 2016. Cell Reports 735-747
16	Regulatory factor X, 3 / C230093O12Rik (RFX3)	Transcription factor	Chr19	partial to complete agenesis	no defect	absent or reduced	loss of RFX3 leads to disorganization of transient neuronal population of glutamatergic neurons in the cortical septal boundary. These neurons acts as guidepost neurons and their disorganization is the cause of CC malformation.	Benadiba C et al. 2012. PLoS Genet ; Laclef C et al., 2015. Hum Mol Genet. 24(17):4997-5014.
17	Amyloid beta (A4) precursor protein (APP) / betaApp / Alzheimer Disease amyloid protein (ADAP) / Crebral vascular amyloid peptide (CVAP)	Receptor like membrane protein	Chr16	partial agenesis	Not known	Not known	APP acts as a receptor for Slit which is required for correct axon guidance. Loss of APP disrupts the callosal axon guidance.	Wang B et al, 2017. eNeuro.
18	Ankyrin 2, neuronal (ANK2) / Non erythroid Ankyrin / Gm4392	Intracellular peripheral membrane protein	Chr3	partial agenesis	Absent	Not known	ANKB is able to interact with dynactin which is an adaptor for dyenin mediated cargo. ANKB also binds to the intracellular membranes and thus plays a role in long axonal growth by controlling the cargo motility in them. Loss of ANKB leads to impaired cargo motility and decreased projections of callosal axons.	1) Scotland P et al, 1998. J Cell Biol. 143(5):1305-15. (2) Lorenzo DN. et al, 2014. J Cell Biol. 207(6):735-52.
19	Cell adhesion molecule with homology to L1CAM (close homolog of L1) (CHL1) Cell Adhesion molecule L1 Like (CALL)	Neural cell adhesion molecule	Chr6	partial agenesis	Not known	Not known	CHL1 is known to interact with Sema 3A receptor and it is implicated to relay the Sema 3A mediated axonal guidance and migration. Loss of CHL1 disrupts this process.	1) Barão S. et al, 2015. Cell Rep. 12(9):1367-76 (2) Hitt B. 2012. J Biol Chem. 287(46):38408-25.
20	Cell division cycle 42 (CDC42)	Small GTPase of the RHO subfamily	Chr4	partial agenesis and volumetric decrease	Not known	Not known	CDC42 is implicated in the formation of myelin sheath around the CC axons by positively regulating the CC oligodendrocytes process extension. Ablation of CDC42 disrupts the myelination of long axonal projections and hence the volumetric decrease of CC	Yokota Y. et al, 2010. Development ; Yuan Z. et al, 2019. Cells. 137(23):4101-10.
21	Cytoplasmic protein tyrosine kinase 2 (PTK2) / Focal adhesion Kinase 1 (FAK1) / Focal adhesion Kinase-Related Non Kinase (FRNK) / FADK1	cytoplasmic protein tyrosine kinase	Chr15	partial agenesis	Not known	Not known	PTK2 is a cytoplasmic downstream effector of the NTN-DCC signaling pathway. Once phosphorylated it activates the cyroskeltal modulators like RAC1 nad CDC42 which reorganizes actin cytoskelton making an axon to turn or branch. Loss of PTK2 disconnects the actin remodelling to the NTN-DCC signalling and hence cause defective axonal guidance in CC	Beggs HE et al. 2003. Neuron. 40(3):501-14 ; Brudvig JJ et al, 2018. Mol Neurobiol. 55(11):8388-8402.
22	Doublecortin-like kinase 1 (DCLK1) / Doublecortin Domain containing protein 3A (DCDC3A) / Doublecortin and CAM kinase-Like1	Microtubule associated protein	Chr3	partial agenesis	reduced size	reduced size	DCLK interacts with microtubles and hence has some role in microtuble dynamics. It is a kinase and phosphorylates MAP7D1 (Microtubule aasocaited protein 7 domain containing 1. Loss of DCLK disrupts the microtuble dynamics at the growth cones of cortical projection neurons of the CC.	Deuel TA et al, 2006. Neuron. 49(1):41-53. ; Koizumi H et al., 2017. Dev Neurobiol.77(4):493-510.
23	Laminin, gamma 1 (LAMC1) / Laminin Beta 2 (LAMB2)	Extracellular glycoproteins which are the major constituents of basement membrane.	Chr1	partial agenesis	Not known	Not known	LAMC1 controls axonal growth and migration via integrin signaling through the AKT/GSK 3β pathway. Loss of LAMC1 causes abnormal growth and migration of callosal axons. LAMC1 interacts with NETRIN4 and this interaction is necessary for proper axonal growth.	Chen ZL et al, 2009. Dev Biol. 327(1):158-68. ; Reuten R et al., 2016. Nat Commun. 7:13515
24	Myristoylated alanine-rich protein kinase C substrate (MARCKS) / Myristoylated Alanine-Rich C kinase Substrate (Macs)	Peripheral membrane protein and binds with actin.	Chr10	complete to partial agenesis	Absent or reduced	Absent or reduced	NETRIN-1 DCC signaling is necessary for the formation of CC and axonal guidance. MARCKS links the downstream effect of activated DCC complex with the actin cytoskelton and thus regulates callosal axon migration. MARCKS null neurons deviate from the CC and assume abnormal trajectories.	Brudvig JJ et al, 2018. Mol Neurobiol. 55(11):8388-8402
25	MARCKS-like 1 (MARCKSL1) / MARCKS-Like protein 1 (MLP1) / MARCKS-Related protein (MRP)	Actin binding protein	Chr4	complete agenesis	No effect	Agenesis of dorsal HC	MARCKSL1 is a peripheral membrane protein just like MARCKS, it plays an important role in the actin cytoskelton remodelling just like MARCKS. Hence it is implicated that loss of MARCKSL1 results in ACC.	M Wu et al. 1996. Proc Natl Acad Sci U S A. 93(5):2110-5. ; Amri M E et al., 2018. Journal of Biomedical Science. 25(1), p.43
26	Mitogen-activated protein kinase 8-interacting protein 3 (MAPK8IP3) / JNK interacting protein3 (JIP3) / Sunday driver 2 (SYD2) / JNK-stress activated protein kinase associated protein1 (JSAP1).	Scafolding protein for the components of c-Jun-N-terminal kinase pathway.	Chr17	complete agenesis	Absent	No effect	MAPK8IP3 regulates the axonal growth and migration. It is localized in the axonal growth cones and act as a scaffoling for the proper fuctioning of FAK and JNK proteins which are critical for the neurite outgrowth and cell migration of commissural axons. Loss of MAPK8IP3 disrupts the FAK and JNK and cause ACC.	Cho IH et al. 2011. Exp Mol Med. 43(8):462-70
27	Rap guanine nucleotide exchange factor-2 (RAPGEF2) / PDZ-domain containinf GEF (PDZGEF1)/ Cyclic Neucleotide RasGEF (CNRASGEF)	Guanine nucleotide exchange factor .	Chr3	complete agenesis	Absent	Reduced size	Homozygous conditional knock out of RAPGEF2 disrupts the radial migration of Glial Sling neurons from SVZ to midline. Hence these neurons are unable to form the U shaped sling over which the pioneer callosal axons extend.	Bilasy SE et al. 2011. Neurosci Res. 71(3):200-9.
28	Rho GTPase-activating protein 35 (ARHGAP35) / Glucocorticoid Receptor DNA binding Factor 1 (GRF1)/ P190A / P190 Rho Gap	Regulator of Rho and mediates integrin dependent cell adhesion.	Chr7	Complete agenesis	Absent or reduced size	Absent or reduced size	Loss of ARHGAP35 leads to the midline fusion defects of the cerebral cortex hence callosal axons cannot cross the midline since there is no proper midline formation	Brouns MR et al. 2000. Development. 127(22):4891-903.
29	Special AT-rich sequence-binding protein-2 (SATB2)	Chromatin remodler and regulates transcription.	Chr1	Complete agenesis	Thickened	No effect	Pyrimidal neurons of the neocortex can be divided as DLm and ULn layer neurons. UL neurons are further subdivided into UL1 (SATB2 positive) and UL2 (SATB2 negative). UL1 neurons are the major contributors of CC axons. loss of SATB2 changes the genetic specifications of UL1 to DL and UL2 neurons and hence it does not form CC.	Britanova O et al. 2008. Neuron. 57(3):378-92 ; Leone DP et al., 2015. Cereb Cortex. 25(10):3406-19
30	V-SKI Avian sarcoma viral oncogene homolog (SKI) / Proto-oncogene C-Ski	Nuclear protooncogene protein.	Chr4	complete or partial agenesis	No effect	No effect	Loss of SKI in the callosal neurons changes their genetic specification and these mis-specified neurons fail to form the CC and instead they project their axons to subcortical targets in the brain.	Baranek C et al, 2012. Proc Natl Acad Sci U S A. 109(9):3546-51.
31	Cyclin-dependent kinase 5, regulatory subunit 1 (p35) (CDK5R1) / Tau protein Kinase 2(TPK) regulatory subunit / p35	Neuron specific activator of CDK5	Chr11	partial reduction in CC size.	No effect	No effect	Loss of P35 leads to the reduced levels of myelin basic protein expression in cortical and callosal axons. Loss of P35 is also implicated in disruption of axonal projections and axons are defasciculated. It is most likely that P35 mediates callosal axon guidance through close cell contact mediated mechanisms.	1) Fucheng Luo et al, 2016.J Neurosci. 36(10):3024-37 (2) Kwon YT et al, 1999. J Comp Neurol. 415(2):218-29.
32	Deleted in colorectal cancer (DCC)	Transmembrane protein	Chr18	Complete Agenesis	severly reduced	absent	NETRIN-1 is a chemotropic axon guidance molecule, DCC is a receptor of NETRIN-1. So loss of DCC causes defects in axonal projections and guidance and hence commissural defects are seen.	Fazeli A et al, 1997. Nature. 386(6627):796-804 ; Ren T et al, 2007. J Neurosci. 27(39):10345-9 ; Kang D S et al., 2018. EMBO Rep.19(11). pii:
33	Orthodenticle Homeobox 2 (OTX2)	Transcription factor	Chr14	Complete Agenesis	Not known	Not Known	OTX2 plays an important role in the development of ventricular zone and the cerebral hemisphere. The neurons contributing the axons to the CC reside in Cerebrum and hence malformation of cerebral hemisphere leads to agenesis of CC	Beby F et al., 2013. Exp Eye Res.111:9-16.
34	Dorsal repuslive axon guidance protein (DRAXIN) / Neucrin	Secreted protein	Chr4	Complete to partial Agenesis	abnormal development	abnormal development	DRAXIN is a chemorepulsive guidance factor which guides the callosal axon projections through the midline glia. Binding of DRAXIN to DCC receptor collapses the axonal growth cone. Loss of draxin leads to misprojections of callosal axons and thus affects the formation of all forebrain commissures.	Ahmed G et al, 2011.JNEUROSCI. 31(39):14018-23 ; Meli R et al., 2015.PLoS One. 10(3):e0119524 ; Islam SM et al, 2009. Science. 323(5912):388-93.
35	Enabled homolog (Drosophila) (ENAH) / Mammalian Enabled (MENA)	Phosphoprotein	Chr1	Complete to partial Agenesis	No effect	Disorganized	Direct interaction of MENA with ROBO is necessary for the Slit mediated axonal repulsive guidance. ROBO in association with MENA regulates filopodium extension and collapsing of the grwoth cone when a axon encounters a repulsive guidance cue. Loss of MENA disrupts this signalling and hence cause misguidance of callosal axons.	McConnell RE et al., 2016. J Cell Biol. 213(2):261-74 ; Lanier LM et al, 1999. Neuron. 22(2):313-25.
36	EPH receptor A5 (Epha5) / Eph Homology Kinase1 (EHK1)	Transmembrane receptor tyrosine kinase	Chr5	partial agenesis	Not known	Not known	EPH receptors are critical for the callosal neurite outgrowth and the correct projections of callosal axons to the contralateral targets into the opposite hemisphere. Loss of ephrin receptor disrupts the callosal axon guidance.	1) Hu Z. et al, 2003. J Neurosci. 23(34):10963-70. 2) Yue et al, 2002. PNAS. 99(16):10777-82.
37	EPH receptor A3 (EPHA3) / TYRO 4 protein tyrosine kinase / Eph-like Tyrosine Kinase 1 (ETK1) / Eph like Kinase 4 (EK4)	Transmembrane receptor tyrosine kinase	Chr16	partial agenesis	Not known	Partial reduction	EPHA3 mediates inter axon repulsive interaction between the lateral and medial cortical projection axons so that different types of axonal fibres connect correct contralateral areas of the cerebral cortex. Medial projection axons cross the midline through dorsal CC and lateral axons cross the midline through ventral CC. It also regulates the callosal axon guidance post midline crossing.	Nishikimi M et al. 2011. J Neurosci. 31(45):16251-60.
38	EPH receptor B1 (EPH B1) / Ephrin Type-B receptor / Tyrosine protein kinase receptor-Eph2	Transmembrane receptor tyrosine kinase	Chr9	partial to complete agenesis but the phenotype is not completely penetrant	Agenesis of posterior part	Not known	EPH receptors are critical for the callosal neurite outgrowth and the correct projections of pioneer axons to the contralateral targets into the opposite hemisphere. Loss of ephrin receptor disrupts the callosal axon guidance.	Mendes SW. et al, 2006. J Neurosci. 26(3):882-92. ; Robichaux MA et al., 2016. Dev Neurobiol. 76(4):405-20.
39	EphrinB1 (EPHB1)	Type I transmembrane protein	Chr X	Complete Agenesis	Not known	Not known	EPHRIN B1 is expressed on post crossing callosal axons and it interacts with Nrp1 to silence the Sema 3C mediated attractive signals once the CC axons have passed the midline. Loss of EFNB1 from the post crossing axons leads to renders the callosal axons to misproject their axons and form Probust bundles	Mire E et al, 2018. Curr Biol. 28(11):1768-1782.
40	Neuro-oncological Ventral Antigen splicing regulator 2 (NOVA 2) / Astrocytic-NOVA1 like RNA binding protein (ANOVA)	Neuron specific RNA binding protein	Chr7	Complete Agenesis	No effect	Not known	NOVA 2 regulates the correct formation of mRNA of the key axon guidance related protein by regulating the alternative splicing of these genes during neocortical development. Hence loss of NOVA2 leads to defective guidance of callosal axons.	Saito Y et al. 2016. Elife. 5. pii: e14371
41	Exostosin 1 (EXT1) / Exostosin Glycotransferase 1	Type II transmembrane glycosyltransferase protein (present in ER)	Chr15	Complete agenesis	Absent	Absent	EXT-1 is a Heparan suflate synthesizing enzyme. Loss of EXT-1 reflects loss of Heparin Sulphate (HS) from the extracellualr spaces. It is known that Slit(a repulsive axon guidance molecule) binds HS and that the presence of HS promotes Slit-Robo interaction and callosal axon guidance. Loss of Ext-1 disrupts this process.	1) Yu Yamaguchi et al, 2010. Progress in Molecular Biology and Translational science. 93:133-52. 2)Inatani M et al, 2003. Science. 302(5647):1044-6.
42	FEZ family zinc ﬁnger 2 (FEZF2) / Forebrain embrtonic Zinc finger like protein 2 (FEZL) / Zfp312	Zinc finger transcriptional repressor	Chr14	Complete agenesis	No effect	No effect	FEZF2 is required for the differentiation and specification of the layer 5 cortical projection neurons. Loss of FEZF2 leads to disregulated specification of projection neurons and misrouted callosal axons formation. GABAergic interneurons are distributed abnormally in the cortex due to the loss of FEZF2.	Chen B et al, 2005 .Proc Natl Acad Sci.102(47):17184-9. ; Chen B et al., 2008. Proc Natl Acad Sci U S A.105(32):11382-7
43	Frizzled family receptor 3 (FZD3)	Transmembrane receptor protein	Chr14	Variable reduction in size	Absent or greatly reduced	Absent or greatly reduced	FZD3 is involved in axonal growth and guidance and loss of FZD3 disrupts the Wnt signaling cascade and cause defective axonal growth and guidance.	1) Wang et al, 2002 . J Neurosci. 22(19):8563-73. 2) Wang et al, 2006. J Neurosci. 26(2):355-64.
44	Growth associated protein 43 (GAP43) / Neural Phosphoprotein B-50 / Phosphoprotein PP46	Peripheral membrane protein	Chr16	Complete agenesis	Absent	Absent	GAP43 is a peripheral membrane protein and is concentrated in the growth cones of axons. It gets phosphorylated by PKC and regulates actin polymerization in response to the extracellular guidance cues. Loss of GAP43 disrupts axonal growth cone response to the guidance factors and hence commissural defects are seen.	Shen Y et al, 2002. J Neurosci. 22(1):239-47 ; Shen Y et al, 2004.Mol Cell Neurosci. 26(3):390-405 ; Amri M E et al., 2018. Journal of Biomedical Science. 25(1), p.43
45	Heparan sulphate 6-O-sulfotransferase 1 (HS6ST1) / 6-O Sulfated proteoglycan 1 (6-0ST1)	Type II integral membrane protein	Chr1	Complete agenesis	Slighlty disorganized (fibres shift to more ventral location)	No effect	The enzyme is responsible for the 6-O-sulfation of Heparin Sulphate , a post synthetic modification process which is critical for HS to act as a receptor for many axon guidance cues. It also regulates the levels of Fgf8 morphogen which helps in correct midline pattering necessary for the correct forebrian commissure formation.Hs6st1 also helps in correct positioning of Slit-2 expressing midline g…	1) Conway CD et al, 2011. J Neurosci. 31(6):1955-70 ; James M. Clegg et al. 2014. J Neurosci. 34(6): 2389–2401 ; Merry CL et al, 2001. J Biol Chem. 276(38):35429-34.
46	Microtubule-associated protein 1B (MAP1B) / (MTAP1B) / Microtubule associated protein 5 (MAP5)	Microtubule associated protein	Chr13	Complete to partial agenesis	No effect	Absent or greatly reduced	Axonal growth cones are populated by F-actins and microtubules and these are the key targets of guidance cues. MAP1B binds to microtubules and also F-actins and regulates their dynamic polymerization in response to any guidance cues and thus plays an important role in directional axon movement. Loss of MAP1B disrupts this signaling and leads to axonal migration. MAP1B is also implicated in Draxin…	1) Meixner A et al, 2000 .J Cell Biol. 151(6):1169-78. 2) Meli R et al, 2015 . PLoS One. 10(3):e0119524
47	Netrin 1 (NTN1)	Laminin related secreted protein	Chr11	Complete agenesis	Absent or partially reduced	Absent	Netrin-1 is a secreted guidance cue to the callosal axons and its effect is mediated through DCC receptor. It is expressed at both dorsal and ventral sides of the CC at the cortical midline and attracts the callosal neurons generating from the cingualate cortex. Netrin also reduces the repulsive effect of guidance cues secreted by the midline glia for the proper crossing of the callosal axons.	1) Fothergill T. et al, 2013 .Cerebral Cortex.24(5):1138-51 2) Ren T et al, 2007 .J Neurosci. 27(39):10345-9.
48	Neuropilin 1 (NRP1)/(NPN1) / Vascular Endothelial cell growth factor 165 receptor	Integral transmembrane protein	Chr8	partial agenesis	No effect	No effect	NRP1 is a transmembrane receptor protein which is expressed on cingulate callosal axons and its ligands are Sema 3A and 3C. These lignads are expressed by the midline glial cells and provide guidance cues to the callosal axons to cross the midline. Loss of the NRP1 receptor leads to misprojections of pioneer cingulate callosal axons.	1) Piper M et al, 2009 .Cereb Cortex. i11-21. 2) Jonathan W.C. et al, 2015 .Development. 142(21):3746-57.
49	Nuclear receptor subfamily 2, group F, member 1 (NR2F1) / Chicken ovalbumin upstream promoter-Transcription factor 1 (COUPTF1)	Nuclear hormone receptor and Transcription regulator	Chr13	Complete to partial agenesis	Absent or reduced	Absent	The callosal late born migrating neurons of NR2F1 null mice have downregulated MAP1B levels which is known to be an important factor in the axonal growth. Hence the loss of NR2F1 leads to reduced axonal projections and delayed axonal otgrowth.	1) Alfano C et al, 2011. Development. 138(21):4685-97. 2) Armentano M et al, 2006.Development. 133(21):4151-62.
50	Pleckstrin homology domain containing, family B (evectins) member 1 (PLEKHB1) / Evectins / PH domain containing protein in Retina (PHRET)	E3 Ubiquitin Ligase	Chr7	Reduced in size	Absent	No effect	Loss of PLEKHB1 leads to disorganization of the microtubules in the callosal axons which in turn causes abnormal growth and guidance of these axons.	1)Lewcock JW et al, 2007.Neuron. 56(4):604-20. 2) Bloom AJ et al, 2007.Genes Dev. 21(20):2593-606.
51	Ras-related C3 botulinum toxin substrate 1 (rho family, small GTP binding protein Rac1) (RAC1) / Ras related C3 Botulinum Toxin Substrate 1	Rho family GTPases	Chr5	Complete Agenesis	Absent	Absent	RAC1 is very important for regulating the actin dynamics at the growth cones of callosal axon. It is a downstream effector of NTN-DCC signaling. Functional RAC1 relays the signal of guidance cues through changing the actin dynamics. Loss of RAC1 hampers this signalling and hence affects axonal growth and guidance.	1) Kassai H et al, 2008.Eur J Neurosci.28(2):257-67. 2) Hua ZL et al, 2015.Neural Dev. 10:21.
52	Receptor-like tyrosine kinase (RYK) / JTK5A Protein Tyrosine Kinase	Growth factor receptor protein	Chr9	Thickened and incomplete (fibres not able to cross the midline)	No effect	No effect	RYK is a receptor for Wnt5A and is present on callosal axons. RYK null axons are able to find the midline pathway but they are not able to cross the midline and join the contralateral sides of the other hemisphere. Thus RYK is required for the correct guidance of axons away from midline	Keeble TR et al, 2006.J Neurosci. 26(21):5840-8. ; Clark CE et al., 2014.Sci China Life Sci.57(4):366-71.
53	Roundabout, axon guidance receptor, homolog 1 (Drosophila) / Deleted in U Twenty Twenty (DUTT)	Integral membrane protein of Ig superfamily	Chr16	Dysgenesis or Partial agenesis and is not completely penetrant	No effect	Disrupted	ROBO1 is expressed on the callosal axons and its ligand is Slit. Slit is expressed on the GW and IG guide post cells and it repulses the callosal axons from entering into the septum and follow proper path through the midline. Loss of ROBO1 disrupts this guidance cues and callosal axons form misprojections.ROBO1 also regulates the correct location of pyramidal neurons in the laminar cerebral corte…	Unni DK et al, 2012.Dev Biol. 365(1):36-49. ; Andrews W. et al, 2006. Development.133(11):2243-52. ; Darki F et al. 2017.Brain Struct Funct.222(2):707-716.
54	Roundabout, axon guidance receptor, homolog 1 (Drosophila)/roundabout, axon guidance receptor, homolog 2 (Drosophila)	Integral membrane protein of Ig superfamily	Chr16	Partial agenesis but increased severity and penetrance than single knock out	Displaced dorsally	Not known	Both ROBO1 and ROBO2 are present on the callosal axons and interect with Slit. There is redudancy in the function of both the Robos and they cooperate to form normal forebrain commisures, hence the single knock out phenotype is not that severe as compared to the double knock out of Robo. Double knock out CC phenotype is more severe.	López-Bendito G et al. 2007.J Neurosci. 27(13):3395-407.
55	Sema domain, immunoglobulin domain (Ig), short basic domain, secreted, (semaphorin) 3C / Semaphorin E (SEMA E)	Secreted glycoprotein	Chr5	Complete to partial agenesis	Not known	Absent	SEMA 3C is a ligand of Neuropilin and it is secreted by the CRo positive glutamatergic neurons of the CC region. It attracts the cingulate callosal axons which present Neuropilin receptor on their growth cones to pass through the midline. Callosal axons are misrouted in the absence of this guidance cue.	Mire E et al. 2018.Curr Biol.28(11):1768-1782.e4. Niquille M et al, 2009.PLoS Biol. 7(10):e1000230.
56	Serum response factor (c-fos serumresponse element-binding transcription factor) (SRF) / C-Fos Serum Response Element-Binding Transcription factor	Transcription factor	Chr17	Partial agenesis	Absent or highly reduced	Absent dorsally	SRF is a stimulus dependent transcription factor and is phosphorylated by GSK-3p. Inphosphorylated form it modulates actin dynamics which is necessary for axonal growth cones through vinculin. SRF deficient nerons are unable to form filopodia and thus exhibit growth defects.	1) Lu PP et al, 2011.J Neurosci.31(46):16651-64. (2) Li CL et al. 2014.JNEUROSCI. 34(11):4027-42.
57	Slit homolog 2 (Drosophila)	Secreted glycoprotein	Chr5	Partial agenesis	Displaced dorsally	No effect	SLIT 2 is a repulsive guidance cue and is expressed by GW and IG glial guidepost cells. It is sensed by the incoming callosal axon through ROBO receptors and are guided correctly through the CC pathway. Loss of SLIT results in misrouting of projecting callosal axons.	1) Unni DK et al, 2012.Dev Biol. 365(1):36-49. (2) Bagri A et al, 2002.Neuron. 33(2):233-48. Darki F et al. 2017.Brain Struct Funct.222(2):707-716.
58	Slit homolog 3 (Drosophila)	Secreted glycoprotein	Chr11	Partial agenesis and not fully penetrant	Not known	Not known	SLIT3 is expressed in the GW guidepost cells and has the same molecular mechanism as SLIT2, but plays a minor role in midline commissure formation.	Unni DK et al, 2012.Dev Biol. 365(1):36-49.
59	ST8 alpha-N-acetyl-neuraminide alpha-2,8-sialyltransferase 2 (ST8SIA2) / Sialyltransferase X (STX) / Sialyltranferase 8B (SIAT8-B)	Type II transmembrane protein	Chr7	Reduced in thickness	Not known	Not known	ST8SIA2 transfers polysialic acid to the glycoproteins NCAM1q and CADM1r. Loss of this enzyme leads to the inhibition of transition of PC to oligodendrocytes which in turn causes demyelination and degenerations of axons and hence reduced CC size.	1) Hildebrandt H et al, 2009.Brain. 132(Pt 10):2831-8. (2) Szewczyk LM et al, 2017.Glia.65(1):34-49.
60	Host cell factor C1 (HCFC1)	Transcriptional co-regulator	Chr X	Hypoplasia with reduced thickness	Severly affected and dysgenesis	Not known	Loss of HCFC-1 from the cells of VZ and SVZ of the cerebral cortex leads to the hypoplasia of GABAergic inter neurons of the CC and deplition of glial cell popolation which is implicated in the reduction in size of CC and AC	Minocha S et al. 2019. Developmental Neurobiology. 79(6): 578–595.
61	Trio Rho guanine nucleotide exchange factor (TRIO)	GDP to GTP exchange factor	Chr15	Reduced in thickness	Absent	Not known	TRIO mediates the guidance cue of NETRIN-1 through regulating the activation RAC-1 which is an actin growth modulator. Loss of TRIO leads to the failure of neurite growth in response to the NTN-1 ligand.	Briançon-Marjollet A et al. 2008.Mol Cell Biol. 28(7):2314-23
62	LIM Homeodomain Transcription factor (LHX2) / Homeobox protein LH2	Transcription factor	Chr2	Complete agenesis	No effect	Absent	LHX2 is expressed in radial glial progenators of GW. Loss of LHX2 reduces the number of neurons in GW drastically. This disruipts the repelling guidance cues from GW and leads to defective axonal projections of callosal neurons.	Chinn GA et al. 2015. Cereb Cortex. 25(9):2707-18.
63	Ventral anterior Homeobox 1 (VAX1)	Transcription factor	Chr19	Complete agenesis	Absent	Absent	VAX1 is expressed in the midline glial cells and and it positively regulates the transcription of attractive guidance cues such as NETRIN-1 and EPHB3 receptors. Loss of VAX1 from these midline cells downregulates the expression of these guidance cues and hence the major axonal projections of the forebrain are not able to croos the midline.	(1) Slavotinek AM et al. 2012. Human Mutation. 33(2):364-8. (2) Bertuzzi S et al. 1999 Genes and Development. 13(23):3092-105.
64	cAMP responsive element binding protein1 (CREB1)	Transcription factor	Chr1	Hypoplasia (Dysgenesis)	Not known	Not known	CREB1 is a transcription factor which gets activated when being phosphorylated. It regulates axon growth by controlling the transcription of Gap43 gene, the product of which is highly concentrated in the axonal growth cones and regulates actin polymerization. Loss of CREB1 disrupts this process, but Gap43 is under the control of many other factors hence only Hypoplasia is seen in CC.	(1) Chang S et al. 2017. Acta Pharmacologica Sinica. 38(1):29-40. (2) Kamnasaran D et al. 2009. Encyclopedia of Neuroscience. 163-173.
65	Disrupted-in-Schizophrenia 1 (DISC1) / SCZD9	cytosolic scafolding protein	Chr8	Partial agenesis	Not known	Not known	DISC1 protein is highly conceentrated in axonal growth cones. It interacts with CHL1s and mediates neurite outgrowth. Loss of DISC1 function is implicated in stunted neurite outgrowth and hence defective axonal projections of CC.	(1) Ren J et al. 2016. Brain Research. 1648(Pt A):290-297. (2) Shen S et al. 2008. The Journal of Neuroscience. 28(43):10893-904.
66	Alpha Tubulin	central component of microtubules	Chr13	Dysgenesis or Partial agenesis	Hypoplasia	Not known	Post-translation modification of alpha tubulin is required for proper axonal growth and synaptic plasticity, specifically detyrosinization/tyrosinization at the C-terminal is critical. Loss of PTM results in impared synaptic plasticity, deficit in spatial learning and abnormal hippocampal neurons	Shirin Hosseini et al. 2022.Front. Mol. Neurosci. 15:931859
67	WD-40 repeat 62 (WDR62)	nuclear scafolding protein	Chr7	Hypoplasia of corpus callosum	Not known	Not known	WDR62 is expressed in the neural precursor cells in the ventricular and subventricular zone. Thus, it is critical for embryonic development. Loss of WDR62 results in cortical thickening, microcephaly, pachygyria and hypoplasia of corpus callosum	(1) Bilgüvar K et al. 2010. Nature 10.1038/nature09327 (2) Zhi Y et al. 2025. Neurobiol Dis. j.nbd.2025.106951
68	Autophagy related 16 like 1 (Atg16l1)	Subunit protein	Chr1	Thickening of corpus callosum	Not known	Not known	Atg16l1 is a subunit of the autophagy-related ATG12-ATG5/ATG16 complex. It is essential for the formation of autophagosome. Heterozygous knockout of Atg16l1 resulted in thickening of the corpus callosum	Kannan et al. 2017. Proc Natl Acad Sci U S A. 114(44): E9308–E9317.
69	WD-40 repeat 47 (WDR47)	Scafolding protein	Chr3	Agenesis of corpus callosum	Not known	Not known	WDR47 KO is critical for brain development and autophagy. Loss of WDR47 results in microcephaly, lissencephaly, microtubule instability and decrease in cortical thickness	Kannan et al. 2017. Proc Natl Acad Sci U S A. 114(44): E9308–E9317. (2) Bayam E et al. 2025. EMBO Mol Med. 10.1038/s44321-024-00178-z
70	Dmx- like protein 1 (Dmxl1)	Scafolding protein	Chr18	Thickening of corpus callosum	Not known	Not known	Not Known	Kannan et al. 2017. Proc Natl Acad Sci U S A. 114(44): E9308–E9317.
71	HECT And RLD Domain Containing E3 Ubiquitin Protein Ligase Family Member 1 (Herc1)	Membrane trafficking	Chr9	Thickening of corpus callosum	Not known	Not known	Herc1 frameshift mutation results in macrocephaly, autistic features, hypotonia and intellectual disability	(1) Kannan et al. 2017. Proc Natl Acad Sci U S A. 114(44): E9308–E9317. (2) Utine GE et al. 2017. r J Med Genet. 10.1016/j.ejmg.2017.03.007.
72	Coronin-1C (Coro1c)	Actin binding protein	Chr5	Thickening of corpus callosum	Not known	Not known	Coro1c plays a role in PI3K/Akt pathway and its knockdown reuslt in tumour invasion and migration. It is associated with collorectal cancer.	Kannan et al., 2017. Proc Natl Acad Sci U S A. 114(44): E9308–E9317.
73	Kinesin family member 21b (Kif21b)	Microtubule motor protein	Chr15	Agenesis of corpus callosum	Not known	Not known	Kif21b is involved in canonical motor activity. Loss of Kif21b results in microcephaly and agenesis of corpus callosum by perturbing axonal growth	Asselin L. et al. 2020 Nat Commun 11, 2441. 10.1038/s41467-020-16294-6
74	WD-40 repeat protein 89 (WDR89)	Not known	Chr12	Thinning of corpus callosum	Not known	Not known	Not known	Kannan et al., 2017. Proc Natl Acad Sci U S A. 114(44): E9308–E9317.
73	PlexinA1	Semaphorin Receptor	Chr6	Dysgenesis of corpus callosum	Not known	Not known	PlexinA1, PlexinA3, PlexinD1 and L1CAM interact with Sema3 and Npn1 to attract cingulate axons towards the midline during corpus callosum development	Md. Mosharaf Hossain et al., 2019. PLoS One. 14(8): e0221440.
75	Eml1	Microtubule associated protein	Chr12	Agenesis of corpus callosum	Thinning of AC	Not known	Eml1 protein is expressed in the precursor cells during early cortical development. Thus, mutation in Eml1 results in cortical heterotopia, epilepsy and defects in learning and memory	Stephan C. Collins et al., 2019. J. Anat. 235, pp637-650
76	SWI/SNF related Matrix associated, actin dependent regulator of chromatin, subfamily a, member 5 (Smarca5) / Sucrose Non Fermenting 2 Homolog (SNF2H)	Chromatin remodler and regulates transcription.	Chr8	Partial agenesis	Not known	Not known	SNF2H is required for the differentiation of Radial Glial Cells into TBR2 positive IPCs. These IPCs contribute to the neurons of upper layer of neocortex. These neurons are the principle source of callosal projection neurons.	Alvarez-Saavedra M et al., 2019 Front Mol Neurosci. 12:243.
77	HECT-domain-containing protein 1 (HECTD1)	Homologous to E3 ubiquitin ligases	Chr12	Agenesis of corpus callosum	Not known	Not known	Not known	Zefarati-Jahromi G. et al. 2025. Am J Hum Genet. 10.1016/j.ajhg.2025.01.001
78	BHLHE22	Class II basic helix-loop-helix transcription factor (bHLH)	Chr8	Complete agenesis	Complete agenesis	Complete agenesis	Bhlhb5 forms a repressor complex with Prdm8 to regulate Cadherin11 that directs neural development	Ross S. et al. 2012. Neuron. 10.1016/j.neuron.2011.09.035.
79	Zmiz1	Transcription regulaor	Chr14	Dysgenesis of corpus callosum	Not known	Not known	Not known	Rajan K C. et al. 2024. BioRxiv. 10.1101/2024.08.18.608498
80	Krüppel‐like Factor 7 (KLF7)	zinc finger transcription factor	Chr2	Agenesis of corpus callosum	Absent or reduced	Not Known	KLF7 plays essential roles in neuronal migration, axon growth and guidance, and synaptic plasticity in the central and peripheral nervous system	Hong W. et al. 2023. Brain Pathol. 10.1111/bpa.13186
81	Hesx1	Homeobox expressed in ES cells 1	Chr14	Agenesis of corpus callosum	Absent or reduced	Absent or reduced	Reduced prosencephalon, anopthalmia or micropthalmia, defective olfactory development and bifurcations in Rathke's pouch	Dattani T M. et al. 1998. Nat Genet 19, 125–133
	Abbriviations
	a	Corpus callosum
	b	Intermediate progenitor cell
	c	Sub ventricular zone
	d	Extracellular Signal regulated kinase
	e	Progenitor cells
	f	Ventricular zone
	g	Indusium Griseum
	h	Glial wedge
	i	Midline zipper glia
	j	Sub callosal sling cells
	k	Agenesis of Corpus Callosum
	l	Neuropilin 1
	m	Deep layer neurons
	n	Upper layer Neurons
	o	Calretinin
	p	Serine/Threonine protein Kinase
	q	Neural Cell Adhesion Molecule 1
	r	Cell Adhesion Molecule 1
	s	Cell Adhesion molecule L1-like
